# Supplementary material for: Re-Evaluation of the Survival Paradox Between Stage IIB/IIC and Stage IIIA Colon Cancer
Source: Front Oncol. 2020 Nov 18;10:595107. doi: 10.3389/fonc.2020.595107 (PMC7708319; doi:10.3389/fonc.2020.595107)
Supplement: Supplementary file 1 [file Table_1.xlsx]

## Sheet: Sheet1
CCSS	OS	Survival months	Stage-two groups	Stage	Stage-five groups	Age	Race	Gender	Tumor grade	Histology	No. of examined lymph nodes	Chemotherapy
2	0	76	5	5	3	1	1	2	1	1	0	1
0	0	28	5	5	3	1	1	2	1	1	0	1
1	1	27	3	4	2	1	1	1	1	2	0	1
2	0	66	5	5	3	1	1	1	3	1	0	1
0	0	54	5	5	4	1	1	1	1	1	0	1
0	0	12	3	4	2	1	1	1	1	2	0	1
1	1	0	3	4	2	1	2	2	1	1	0	0
0	0	5	3	4	2	1	1	1	1	1	0	1
0	0	38	5	5	4	1	1	2	1	1	0	1
2	1	35	3	3	1	1	3	1	1	1	0	1
0	0	65	3	3	1	1	1	1	1	2	0	0
0	0	23	3	3	1	1	1	2	1	1	0	1
0	0	30	5	5	3	1	2	1	1	1	0	1
0	0	57	5	5	4	1	1	1	1	1	0	0
0	0	57	5	5	4	1	1	1	1	1	0	1
0	0	55	3	4	2	1	2	1	1	1	0	1
0	0	35	3	3	1	1	1	2	3	1	0	1
2	1	55	3	3	1	1	1	2	3	1	0	0
0	0	63	5	5	4	1	2	1	1	1	0	1
0	0	21	3	3	1	1	2	2	3	1	0	1
1	1	2	3	3	1	1	2	1	3	2	0	1
0	0	37	5	5	3	1	1	1	1	1	0	1
0	0	59	5	5	4	1	1	1	1	1	0	0
0	0	41	3	4	2	1	3	2	1	1	0	1
1	1	45	5	5	3	1	1	2	1	1	0	1
0	0	71	5	5	4	1	1	1	1	1	0	1
0	0	15	3	3	1	1	2	1	3	2	0	0
2	0	19	3	3	1	1	1	2	1	1	0	0
2	0	72	5	5	3	1	1	2	1	1	0	1
0	0	8	5	5	3	1	2	2	5	1	0	0
0	0	40	5	5	4	1	1	2	1	1	0	1
0	0	80	5	5	4	1	2	2	1	2	0	1
0	0	78	5	5	4	1	1	2	1	1	0	1
0	0	78	3	3	1	1	1	1	3	1	0	1
0	0	47	5	5	3	1	1	2	1	1	0	1
0	0	61	5	5	3	1	1	1	1	1	0	1
0	0	58	5	5	4	1	2	1	1	1	0	1
0	0	40	3	3	1	1	1	1	1	2	0	0
0	0	15	3	3	1	1	1	1	1	1	0	1
0	0	50	3	4	2	1	3	2	1	1	0	1
0	0	70	3	4	2	1	3	2	3	1	0	1
2	1	0	3	4	2	1	2	2	1	1	0	0
0	0	44	5	5	3	1	1	2	1	1	0	1
0	0	29	5	5	3	1	1	1	1	1	0	1
0	0	68	5	5	3	1	1	1	1	1	0	1
0	0	53	5	5	4	1	2	2	1	1	0	1
0	0	80	5	5	4	1	1	1	1	1	0	1
0	0	41	5	5	4	1	2	1	1	1	0	1
1	1	23	3	3	1	1	1	1	1	1	0	1
1	1	24	3	4	2	1	1	2	1	1	0	1
0	0	57	3	4	2	1	1	2	1	1	0	1
0	0	26	3	4	2	1	3	1	1	2	0	0
0	0	51	3	4	2	1	1	1	1	1	0	1
0	0	62	5	5	3	1	1	2	1	1	0	1
0	0	24	5	5	4	1	1	1	3	1	0	1
0	0	27	5	5	4	1	1	1	1	1	0	1
0	0	42	3	3	1	1	1	1	1	2	0	1
2	1	21	3	3	1	1	1	2	1	1	0	1
1	1	37	3	3	1	1	1	1	1	1	0	0
0	0	25	3	3	1	1	1	2	3	1	0	1
2	0	9	3	4	2	1	2	2	3	1	0	0
0	0	0	3	4	2	1	1	2	1	1	0	0
0	0	65	3	4	2	1	1	2	1	1	0	1
0	0	46	5	5	3	1	1	1	1	1	0	1
0	0	76	5	5	3	1	1	2	1	1	0	1
0	0	74	5	5	3	1	1	2	1	1	0	0
0	0	49	5	5	4	1	1	2	1	1	0	0
2	0	63	5	5	4	1	3	1	1	1	0	1
0	0	20	3	4	2	1	1	2	3	1	0	1
0	0	21	3	4	2	1	1	2	1	1	0	1
2	1	62	3	4	2	1	2	1	1	1	0	1
0	0	68	5	5	3	1	3	2	1	1	0	1
0	0	51	5	5	4	1	2	2	1	1	0	0
2	0	60	5	5	4	1	1	2	1	1	0	0
0	0	50	5	5	4	1	3	2	1	1	0	1
2	1	16	3	3	1	1	3	2	3	1	0	1
2	0	61	3	3	1	1	1	2	3	1	0	1
1	1	27	3	3	1	1	1	1	3	1	0	1
0	0	79	3	4	2	1	1	1	1	1	0	0
0	0	59	3	4	2	1	1	2	1	1	0	1
0	0	70	3	4	2	1	1	1	5	1	0	0
0	0	20	3	4	2	1	1	2	1	1	0	1
0	0	64	5	5	3	1	1	2	1	1	0	1
0	0	83	5	5	3	1	1	2	1	1	0	1
0	0	82	5	5	3	1	1	2	1	1	0	1
0	0	33	5	5	3	1	1	2	3	1	0	0
0	0	75	5	5	3	1	2	1	3	1	0	1
0	0	22	5	5	4	1	1	1	1	1	0	1
0	0	53	5	5	4	1	1	1	1	2	0	1
0	0	53	5	5	4	1	1	1	1	1	0	1
0	0	24	3	3	1	1	1	1	1	1	0	0
2	1	9	3	3	1	1	1	2	1	1	0	1
2	1	13	3	3	1	1	1	1	1	1	0	0
1	1	15	3	3	1	1	1	2	1	2	0	1
0	0	29	3	3	1	1	1	2	1	1	0	0
0	0	29	3	4	2	1	1	1	1	1	0	1
0	0	67	3	4	2	1	1	1	5	2	0	1
1	1	38	3	4	2	1	1	2	1	1	0	0
1	1	38	3	4	2	1	2	2	1	1	0	0
0	0	66	3	4	2	1	3	1	1	1	0	1
1	1	14	5	5	3	1	1	1	5	2	0	0
0	0	36	5	5	3	1	1	1	1	2	0	1
0	0	54	5	5	4	1	1	2	1	1	0	1
0	0	21	5	5	4	1	1	2	1	1	0	1
0	0	10	3	3	1	1	3	2	1	1	0	0
2	0	52	3	3	1	1	1	2	3	1	0	1
0	0	68	3	4	2	1	3	2	1	1	0	0
0	0	76	3	4	2	1	1	2	1	1	0	1
1	1	16	3	4	2	1	2	2	3	1	0	0
0	0	52	3	4	2	1	1	1	3	1	0	1
1	1	24	3	4	2	1	2	1	1	1	0	1
0	0	14	5	5	3	1	3	1	1	1	0	1
0	0	78	5	5	3	1	2	1	1	1	0	0
0	0	41	5	5	3	1	1	2	1	1	0	1
0	0	14	5	5	3	1	1	1	1	1	0	1
0	0	59	5	5	3	1	1	1	1	1	0	1
0	0	24	5	5	3	1	2	1	1	1	0	1
0	0	19	5	5	3	1	1	1	1	1	0	1
0	0	52	5	5	3	1	1	2	1	1	0	1
0	0	19	5	5	3	1	1	1	1	1	0	0
0	0	54	5	5	3	1	1	2	1	1	0	0
0	0	49	5	5	3	1	1	1	1	1	0	1
0	0	56	5	5	3	1	1	1	1	1	0	1
2	0	44	5	5	3	1	2	2	1	1	0	1
2	1	4	5	5	5	1	1	2	1	1	0	0
0	0	64	5	5	5	1	2	1	3	1	0	1
0	0	72	5	5	4	1	1	2	1	1	0	0
0	0	37	5	5	4	1	3	2	1	1	0	0
0	0	15	5	5	4	1	2	1	1	1	0	0
1	1	46	5	5	4	1	1	1	1	1	0	1
0	0	74	5	5	4	1	1	1	1	1	0	1
0	0	43	5	5	4	1	1	1	3	1	0	0
0	1	21	5	5	4	1	3	2	1	1	0	0
2	0	80	5	5	4	1	1	1	3	1	0	1
0	0	54	5	5	4	1	1	2	1	1	0	0
0	0	60	3	3	1	1	3	1	1	2	0	0
0	0	15	3	3	1	1	1	1	1	1	0	1
0	0	33	3	3	1	1	1	1	1	1	0	1
0	1	55	3	4	2	1	1	1	1	1	0	1
0	0	56	3	4	2	1	1	1	1	2	0	1
0	0	31	3	4	2	1	1	1	1	1	0	1
0	0	14	3	4	2	1	1	2	1	1	0	0
1	1	69	3	4	2	1	1	2	1	1	0	1
0	0	60	5	5	3	1	1	1	1	1	0	1
0	0	58	5	5	3	1	2	2	1	1	0	1
2	0	40	5	5	3	1	1	1	1	1	0	1
0	0	36	5	5	3	1	1	1	1	1	0	1
1	1	29	5	5	3	1	1	1	1	1	0	1
0	0	6	5	5	3	1	1	1	1	1	0	1
0	0	55	5	5	3	1	1	1	1	1	0	1
1	1	31	5	5	4	1	1	2	1	1	0	1
0	0	27	5	5	4	1	1	1	3	1	0	1
0	0	76	5	5	4	1	1	1	1	1	0	1
0	0	46	5	5	4	1	2	2	1	1	0	1
0	0	50	5	5	4	1	1	2	1	1	0	1
0	0	1	5	5	4	1	3	2	1	1	0	0
0	0	14	5	5	4	1	1	2	1	1	0	0
2	0	28	5	5	4	1	1	2	1	1	0	1
0	0	74	3	3	1	1	1	1	1	1	0	0
0	0	68	3	3	1	1	1	1	1	1	0	0
0	0	31	3	3	1	1	3	1	1	1	0	0
0	0	65	3	3	1	1	1	1	1	1	0	0
1	1	10	3	3	1	1	1	2	3	2	0	0
1	1	6	3	4	2	1	3	2	3	1	0	1
0	0	81	3	4	2	1	3	1	1	1	0	1
2	1	35	3	4	2	1	2	1	1	1	0	1
0	0	70	3	4	2	1	1	2	3	1	0	1
0	0	57	3	4	2	1	1	2	1	1	0	1
0	0	49	5	5	3	1	1	1	1	1	0	1
1	1	37	5	5	3	1	1	2	1	1	0	1
0	0	24	5	5	3	1	2	1	1	1	0	1
0	0	31	5	5	3	1	1	1	1	1	0	1
0	0	17	5	5	3	1	3	1	1	1	0	1
0	0	15	5	5	3	1	2	1	3	1	0	1
0	0	38	5	5	5	1	3	2	1	1	0	1
0	0	31	5	5	4	1	3	1	1	1	0	1
2	0	80	5	5	4	1	1	1	1	1	0	0
2	0	38	5	5	4	1	1	2	1	1	0	1
2	0	60	5	5	4	1	1	2	1	1	0	1
0	0	58	5	5	4	1	2	2	1	1	0	1
0	0	26	3	3	1	1	1	1	1	1	0	0
0	0	75	3	3	1	1	1	1	1	1	0	1
2	0	12	3	3	1	1	1	1	1	1	0	0
0	0	62	3	3	1	1	3	2	1	1	0	0
0	0	13	3	3	1	1	1	2	1	1	0	0
0	0	13	3	4	2	1	1	2	1	1	0	1
0	0	47	3	4	2	1	3	2	1	1	0	1
0	0	31	3	4	2	1	1	2	5	1	0	1
0	0	15	3	4	2	1	2	1	1	1	0	0
0	0	28	3	4	2	1	1	1	1	1	0	1
0	0	17	5	5	3	1	1	1	1	1	0	1
0	0	82	5	5	3	1	1	2	5	1	0	1
0	0	73	5	5	3	1	3	2	1	1	0	1
2	0	68	5	5	3	1	1	1	1	1	0	1
0	0	20	5	5	3	1	1	1	1	1	0	1
0	0	46	5	5	3	1	2	2	1	1	0	1
0	0	82	5	5	3	1	1	1	3	1	0	1
0	0	38	5	5	3	1	1	2	1	1	0	1
0	0	80	5	5	3	1	1	2	1	1	0	1
0	0	20	5	5	3	1	1	1	1	1	0	0
0	0	53	5	5	3	1	1	2	1	1	0	1
1	1	19	5	5	4	1	2	2	1	1	0	0
0	0	56	5	5	4	1	1	2	1	1	0	1
0	0	23	5	5	4	1	1	1	1	1	0	1
0	0	58	5	5	4	1	1	2	1	1	0	1
0	0	53	5	5	4	1	1	2	1	1	0	1
1	1	52	5	5	4	1	2	1	3	1	0	0
2	1	15	3	3	1	1	1	2	1	1	0	1
0	0	76	3	3	1	1	1	2	3	1	0	1
0	0	72	3	4	2	1	1	1	1	1	0	1
0	1	20	3	4	2	1	1	1	1	1	0	1
0	0	19	3	4	2	1	3	2	1	2	0	1
1	1	34	3	4	2	1	1	2	1	2	0	1
0	0	67	3	4	2	1	1	1	1	1	0	1
0	0	5	5	5	3	1	1	2	1	1	0	1
0	0	64	5	5	3	1	1	1	1	1	0	1
0	0	43	5	5	3	1	1	1	3	1	0	1
0	0	64	5	5	3	1	2	2	1	1	0	1
0	0	35	5	5	4	1	1	1	1	1	0	1
0	0	21	5	5	4	1	1	1	1	1	0	0
0	0	65	3	3	1	1	1	2	1	1	0	1
1	1	0	3	3	1	1	1	1	3	2	0	0
0	0	44	3	3	1	1	3	1	1	1	0	1
0	0	50	3	3	1	1	1	1	1	1	0	0
0	0	50	3	3	1	1	3	1	1	1	0	1
0	0	65	3	3	1	1	3	2	3	2	0	1
0	0	75	3	3	1	1	1	2	1	1	0	1
1	1	62	3	3	1	1	2	2	1	1	0	0
0	0	45	3	4	2	1	1	2	1	1	0	0
2	0	25	3	4	2	1	1	2	3	1	0	0
0	0	78	3	4	2	1	1	1	1	2	0	0
0	0	2	3	4	2	1	1	1	5	2	0	0
0	0	78	3	4	2	1	1	1	1	1	0	0
0	0	46	5	5	3	1	3	2	1	1	0	1
2	0	62	5	5	3	1	1	2	1	1	0	0
2	0	38	5	5	3	1	1	2	1	1	0	0
2	0	72	5	5	3	1	1	2	1	1	0	1
0	0	22	5	5	3	1	3	2	5	1	0	0
1	1	23	5	5	3	1	3	1	1	1	0	1
0	0	31	5	5	3	1	1	1	1	1	0	0
0	0	61	5	5	3	1	1	1	3	1	0	1
0	0	22	5	5	3	1	1	1	1	1	0	1
2	0	12	5	5	3	1	1	1	1	1	0	0
0	0	0	5	5	3	1	3	2	1	1	0	0
0	0	49	5	5	4	1	3	2	1	1	0	0
0	0	31	5	5	4	1	1	1	1	1	0	1
0	0	75	5	5	4	1	3	2	1	1	0	0
0	0	5	5	5	4	1	3	2	1	1	0	0
0	1	17	5	5	4	1	1	2	1	1	0	1
0	0	51	5	5	4	1	1	1	1	1	0	0
0	0	16	5	5	4	1	2	2	1	1	0	1
0	0	81	5	5	4	1	1	1	1	1	0	0
0	0	17	5	5	4	1	1	2	1	1	0	1
0	0	33	5	5	4	1	1	1	1	1	0	1
0	0	20	5	5	4	1	2	2	1	1	0	1
0	0	3	3	3	1	1	1	1	1	1	0	1
0	0	48	3	3	1	1	1	1	1	1	0	0
0	0	82	3	3	1	1	1	2	1	1	0	1
0	0	45	3	3	1	1	1	2	1	1	0	1
1	1	61	3	3	1	1	2	2	1	1	0	1
0	0	35	3	3	1	1	1	1	5	1	0	1
0	0	30	3	4	2	1	1	2	1	1	0	1
1	1	52	3	4	2	1	1	1	5	2	0	1
1	1	17	3	4	2	1	2	1	1	1	0	0
2	1	19	3	4	2	1	2	2	1	2	0	0
1	1	17	3	4	2	1	1	1	1	1	0	1
0	0	15	5	5	3	1	1	2	3	1	0	1
0	0	18	5	5	3	1	1	2	1	1	0	1
2	1	25	5	5	3	1	1	2	3	1	0	1
0	0	20	5	5	3	1	1	2	1	1	0	1
2	1	10	5	5	3	1	1	2	3	2	0	0
0	1	12	5	5	3	1	2	2	1	1	0	0
0	0	78	5	5	3	1	1	1	1	1	0	1
0	0	46	5	5	3	1	1	1	1	1	0	1
0	0	83	5	5	3	1	1	1	1	1	0	1
0	0	51	5	5	3	1	1	2	1	1	0	1
0	0	24	5	5	3	1	1	1	1	1	0	1
0	0	82	5	5	3	1	3	2	1	1	0	0
0	0	7	5	5	3	1	2	2	1	1	0	0
0	0	44	5	5	4	1	1	1	1	1	0	1
0	0	59	5	5	4	1	1	2	1	1	0	0
0	0	75	5	5	4	1	2	1	3	1	0	1
0	0	73	5	5	4	1	1	2	1	1	0	1
1	1	71	3	3	1	1	1	1	1	1	0	1
0	0	30	3	3	1	1	2	1	1	1	0	1
0	0	41	3	3	1	1	1	1	1	1	0	1
1	1	0	3	3	1	1	2	1	5	1	0	0
0	0	64	3	3	1	1	3	1	1	1	0	0
1	1	15	3	3	1	1	1	1	5	1	0	0
1	1	2	3	3	1	1	3	2	5	1	0	0
1	1	11	3	3	1	1	1	2	3	1	0	0
0	0	72	3	3	1	1	1	2	1	1	0	0
0	0	39	3	3	1	1	2	1	1	1	0	0
1	1	0	3	3	1	1	1	1	1	1	0	0
2	0	19	3	4	2	1	1	1	1	1	0	1
0	0	12	3	4	2	1	1	1	1	1	0	1
1	1	39	3	4	2	1	1	1	1	1	0	1
2	1	8	3	4	2	1	1	1	3	1	0	0
1	1	19	3	4	2	1	1	2	3	1	0	1
0	1	4	3	4	2	1	1	1	1	1	0	0
2	0	46	3	4	2	1	3	1	1	1	0	0
2	0	52	3	4	2	1	1	2	1	1	0	1
0	0	49	3	4	2	1	1	2	1	1	0	1
0	0	36	3	4	2	1	1	2	1	1	0	0
0	0	74	3	4	2	1	1	1	1	1	0	1
1	1	5	3	4	2	1	1	2	3	1	0	0
0	0	33	3	4	2	1	1	1	1	1	0	1
0	0	25	5	5	3	1	2	1	5	1	0	1
0	0	69	5	5	3	1	3	1	1	1	0	1
0	0	33	5	5	3	1	1	2	1	1	0	1
0	0	22	5	5	3	1	1	1	1	1	0	1
0	0	63	5	5	3	1	3	1	1	1	0	0
2	0	6	5	5	3	1	1	2	1	1	0	1
0	0	53	5	5	3	1	1	1	3	1	0	0
0	0	67	5	5	4	1	1	1	3	1	0	1
0	0	24	5	5	4	1	1	2	1	1	0	1
0	0	26	5	5	4	1	1	1	1	1	0	1
0	0	33	5	5	4	1	1	1	1	1	0	1
0	0	41	5	5	4	1	1	1	1	1	0	0
0	0	54	3	3	1	1	1	1	1	1	0	0
1	1	16	3	3	1	1	1	1	1	2	0	1
0	0	14	3	3	1	1	1	1	3	1	0	0
0	0	72	3	3	1	1	1	2	3	1	0	0
2	1	20	3	3	1	1	1	1	3	1	0	0
0	0	58	3	3	1	1	1	1	1	1	0	0
0	0	20	3	3	1	1	1	1	1	1	0	0
2	0	31	3	3	1	1	1	2	1	1	0	0
0	0	33	3	3	1	1	1	1	1	1	0	1
0	0	60	3	3	1	1	1	1	1	1	0	0
2	0	22	3	3	1	1	2	2	3	2	0	1
1	1	12	3	4	2	1	2	2	1	1	0	1
0	0	38	3	4	2	1	1	2	3	1	0	0
2	0	24	5	5	3	1	1	1	1	1	0	1
0	0	77	5	5	3	1	2	2	1	1	0	1
0	0	40	5	5	3	1	1	1	1	1	0	0
0	0	36	5	5	3	1	1	1	1	1	0	1
2	1	23	5	5	3	1	1	2	1	2	0	0
0	1	29	5	5	4	1	3	1	1	1	0	1
0	0	50	5	5	4	1	1	2	3	1	0	1
1	1	69	5	5	4	1	3	2	1	1	0	1
0	0	63	5	5	4	1	1	1	3	1	0	1
0	0	25	5	5	4	1	1	2	3	1	0	1
0	0	77	5	5	4	1	1	2	3	1	0	1
0	0	67	5	5	4	1	1	2	1	1	0	1
0	0	22	5	5	4	1	3	1	1	1	0	1
0	0	82	5	5	4	1	1	1	1	1	0	1
2	0	46	5	5	4	1	1	1	1	1	0	1
0	0	17	5	5	4	1	1	2	1	2	0	1
1	1	54	3	3	1	1	1	2	3	1	0	1
0	0	12	3	3	1	1	1	1	3	1	0	0
0	0	46	3	3	1	1	3	2	1	1	0	0
1	1	0	3	3	1	1	1	1	1	1	0	0
0	0	74	3	3	1	1	1	2	1	1	0	1
1	1	68	3	3	1	1	3	1	1	1	0	0
0	0	21	3	3	1	1	1	1	1	1	0	1
0	0	23	3	3	1	1	1	1	1	1	0	0
1	1	0	3	3	1	1	3	1	1	1	0	0
0	0	49	3	3	1	1	1	2	1	1	0	0
2	1	33	3	3	1	1	1	1	1	2	0	0
1	1	61	3	4	2	1	2	2	3	1	0	1
2	1	4	3	4	2	1	1	1	3	1	0	0
1	1	23	3	4	2	1	2	1	3	2	0	1
0	0	47	3	4	2	1	1	2	1	1	0	1
0	0	21	3	4	2	1	1	1	1	1	0	1
1	1	23	3	4	2	1	1	2	5	2	0	1
0	0	32	3	4	2	1	1	2	1	1	0	1
2	0	43	3	4	2	1	1	2	1	2	0	0
0	1	0	3	4	2	1	1	2	3	1	0	0
2	1	0	3	4	2	1	2	1	1	1	0	0
0	0	65	3	4	2	1	2	1	5	1	0	1
2	0	46	3	4	2	1	1	2	1	2	0	0
0	0	20	3	4	2	1	2	1	5	1	0	1
0	0	83	5	5	3	1	3	1	5	1	0	1
0	0	75	5	5	3	1	1	1	1	1	0	1
0	0	72	5	5	3	1	2	2	3	1	0	1
0	0	19	5	5	5	1	1	1	1	1	0	1
0	0	27	5	5	4	1	2	2	1	1	0	1
0	0	33	5	5	4	1	1	1	1	1	0	0
0	0	58	5	5	4	1	1	2	1	1	0	1
0	0	51	5	5	4	1	3	2	1	1	0	1
0	0	46	5	5	4	1	1	1	3	1	0	1
0	1	21	5	5	4	1	1	1	1	1	0	1
0	0	38	5	5	4	1	1	2	1	1	0	0
0	0	79	5	5	4	1	2	2	1	1	0	1
0	0	11	5	5	4	1	1	2	1	1	0	1
0	0	50	5	5	4	1	1	1	1	1	0	1
0	0	69	5	5	4	1	1	1	1	1	0	1
0	0	50	3	3	1	1	1	1	3	1	0	1
1	1	55	3	3	1	1	1	1	1	1	0	1
0	0	5	3	3	1	1	3	1	1	1	0	0
1	1	28	3	3	1	1	1	1	1	1	0	1
0	0	13	3	3	1	1	1	2	5	2	0	1
1	1	7	3	3	1	1	1	2	1	1	0	0
0	1	1	3	3	1	1	1	2	1	1	0	0
0	0	54	3	3	1	1	1	1	3	1	0	0
0	0	30	3	3	1	1	1	1	1	1	0	1
0	0	68	3	4	2	1	3	1	1	1	0	1
1	1	24	3	4	2	1	1	1	1	1	0	0
0	0	18	3	4	2	1	1	1	1	1	0	1
1	1	11	3	4	2	1	1	1	1	1	0	0
2	0	36	3	4	2	1	2	1	1	1	0	0
2	1	30	3	4	2	1	1	2	5	2	0	1
1	1	16	3	4	2	1	1	2	1	1	0	1
1	1	14	3	4	2	1	1	2	3	1	0	1
2	0	78	5	5	3	1	1	2	1	1	0	1
0	0	23	5	5	3	1	1	1	1	1	0	1
0	0	55	5	5	3	1	1	1	1	1	0	1
0	0	38	5	5	3	1	1	1	1	1	0	1
0	0	30	5	5	3	1	1	2	1	1	0	1
0	0	22	5	5	3	1	1	1	1	1	0	1
0	0	26	5	5	3	1	3	2	1	1	0	0
0	0	35	5	5	3	1	1	1	1	1	0	0
0	0	63	5	5	3	1	1	1	1	1	0	1
2	0	68	5	5	3	1	2	2	1	1	0	1
0	0	78	5	5	3	1	3	1	1	1	0	1
0	0	52	5	5	5	1	1	1	1	1	0	0
0	0	55	5	5	4	1	1	2	3	1	0	1
0	0	35	5	5	4	1	2	2	1	1	0	0
0	1	0	3	3	1	1	1	2	1	1	0	0
1	1	30	3	3	1	1	1	1	1	1	0	1
0	0	55	3	3	1	1	3	2	3	1	0	0
0	0	51	3	3	1	1	1	1	1	2	0	1
0	0	58	3	3	1	1	3	2	3	1	0	0
0	0	33	3	3	1	1	1	1	1	2	0	1
0	0	29	3	3	1	1	1	1	1	1	0	0
1	1	6	3	3	1	1	1	2	3	1	0	1
0	0	45	5	5	3	1	2	2	1	1	0	0
0	0	70	5	5	3	1	2	1	1	1	0	0
1	1	36	5	5	3	1	1	1	1	1	0	1
0	0	74	5	5	3	1	3	1	5	1	0	1
0	0	40	5	5	3	1	1	2	1	1	0	0
0	0	59	5	5	3	1	1	2	1	1	0	0
0	0	33	5	5	3	1	1	2	5	1	0	0
0	0	3	5	5	3	1	1	1	5	1	0	0
0	0	79	5	5	4	1	1	2	1	1	0	0
1	1	9	5	5	4	1	3	1	1	1	0	0
0	0	70	5	5	4	1	1	2	1	1	0	0
0	0	72	5	5	4	1	1	2	3	1	0	1
0	0	83	5	5	4	1	1	1	1	1	0	0
2	0	27	3	3	1	1	2	2	1	2	0	0
0	0	60	3	3	1	1	1	2	1	1	0	1
0	0	41	3	3	1	1	3	2	1	1	0	1
0	0	73	3	3	1	1	1	1	1	1	0	1
0	0	70	3	3	1	1	1	2	1	1	0	0
1	1	28	3	3	1	1	1	1	1	2	0	0
0	0	32	3	3	1	1	1	2	3	1	0	0
0	0	60	3	3	1	1	1	2	1	1	0	0
0	0	24	3	4	2	1	2	2	1	1	0	1
1	1	56	3	4	2	1	1	1	1	1	0	1
1	1	2	3	4	2	1	2	1	1	1	0	0
0	0	71	3	4	2	1	1	1	1	1	0	1
0	0	21	3	4	2	1	3	1	1	1	0	0
0	0	21	3	4	2	1	1	2	1	1	0	1
2	1	26	3	4	2	1	1	2	1	2	0	0
0	0	51	3	4	2	1	1	1	1	1	0	1
1	1	3	3	4	2	1	1	2	3	1	0	1
0	0	13	3	4	2	1	1	2	1	1	0	1
0	0	74	3	4	2	1	2	1	1	1	0	1
1	1	8	3	4	2	1	2	2	1	1	0	1
0	0	21	5	5	3	1	3	1	1	1	0	1
2	0	48	5	5	3	1	1	2	3	1	0	1
0	0	51	5	5	3	1	2	1	1	1	0	1
0	0	43	5	5	3	1	1	1	1	1	0	1
0	0	41	5	5	3	1	1	1	1	1	0	1
0	0	82	5	5	3	1	1	1	1	1	0	1
0	0	66	5	5	3	1	1	2	1	1	0	1
1	1	30	5	5	3	1	1	2	5	1	0	0
1	1	51	5	5	5	1	2	1	3	1	0	0
0	0	12	5	5	4	1	3	1	1	1	0	0
2	0	51	5	5	4	1	1	1	1	1	0	1
0	0	29	5	5	4	1	1	1	1	1	0	1
0	0	73	5	5	4	1	2	2	3	1	0	1
0	0	56	5	5	4	1	3	2	1	1	0	0
0	0	36	5	5	4	1	1	2	1	1	0	1
0	0	57	5	5	4	1	1	2	3	1	0	1
0	0	17	5	5	4	1	1	1	1	1	0	1
0	0	79	5	5	4	1	2	1	1	1	0	1
0	0	59	5	5	4	1	2	2	1	1	0	0
0	0	27	5	5	4	1	3	1	1	1	0	1
0	1	2	5	5	4	1	2	2	1	1	0	0
0	0	67	5	5	4	1	3	1	1	1	0	1
2	0	82	3	3	1	1	1	1	1	1	0	0
1	1	39	3	3	1	1	3	1	1	1	0	0
1	1	0	3	3	1	1	1	1	1	1	0	0
2	1	10	3	3	1	1	1	2	1	1	0	0
0	0	25	3	3	1	1	1	2	1	1	0	0
2	1	0	3	3	1	1	1	2	3	1	0	0
0	0	75	3	3	1	1	1	2	1	1	0	1
1	1	4	3	3	1	1	1	2	1	1	0	0
2	1	2	3	3	1	1	1	1	1	1	0	0
0	0	69	3	3	1	1	2	1	1	1	0	0
0	0	47	3	3	1	1	1	1	3	1	0	1
2	0	16	3	4	2	1	1	2	3	1	0	0
0	0	0	3	4	2	1	1	1	1	1	0	0
0	0	50	3	4	2	1	1	1	1	1	0	1
0	0	41	3	4	2	1	1	1	1	1	0	0
2	0	18	3	4	2	1	1	2	1	1	0	0
1	1	0	3	4	2	1	1	1	1	2	0	0
0	0	49	5	5	3	1	3	2	1	1	0	1
0	0	50	5	5	3	1	3	2	1	1	0	1
0	0	61	5	5	3	1	1	1	1	1	0	1
0	0	46	5	5	3	1	2	1	1	1	0	1
0	0	64	5	5	3	1	2	2	3	2	0	0
2	0	31	5	5	3	1	3	1	1	1	0	0
0	0	28	5	5	5	1	2	2	3	1	0	1
2	0	13	5	5	5	1	2	1	1	1	0	1
0	0	71	5	5	4	1	1	1	1	1	0	1
2	0	49	5	5	4	1	1	1	1	1	0	1
0	0	53	5	5	4	1	2	1	1	1	0	1
2	0	43	5	5	4	1	1	1	1	1	0	1
0	0	53	5	5	4	1	1	2	1	1	0	1
0	0	27	5	5	4	1	2	1	1	1	0	1
0	0	56	5	5	4	1	1	1	1	1	0	1
0	1	64	5	5	4	1	1	1	1	1	0	0
0	0	66	5	5	4	1	2	2	1	1	0	1
0	1	18	5	5	4	1	2	1	1	1	0	1
0	0	39	5	5	4	1	3	2	1	1	0	0
0	0	26	5	5	4	1	1	1	3	1	0	1
2	0	13	5	5	4	1	1	1	1	1	0	0
0	0	81	5	5	4	1	1	2	1	1	0	0
2	0	22	5	5	4	1	1	1	1	1	0	1
1	1	43	3	3	1	1	1	2	1	1	0	0
2	0	56	3	3	1	1	3	2	1	2	0	0
0	0	54	3	3	1	1	2	1	3	1	0	0
0	0	54	3	3	1	1	3	2	1	1	0	0
0	0	54	3	3	1	1	3	1	1	1	0	1
0	0	29	3	3	1	1	3	1	1	1	0	0
0	0	81	3	3	1	1	1	2	1	1	0	1
0	0	41	3	3	1	1	1	1	1	1	0	0
2	0	83	3	3	1	1	1	2	1	1	0	0
0	0	24	3	3	1	1	1	2	1	1	0	1
2	0	8	3	4	2	1	1	2	3	2	0	1
1	1	3	3	4	2	1	2	1	3	1	0	0
2	0	14	3	4	2	1	1	1	1	2	0	0
2	1	30	3	4	2	1	1	1	3	1	0	0
0	0	55	3	4	2	1	1	1	5	1	0	1
1	1	3	3	4	2	1	1	2	1	1	0	0
0	0	62	3	4	2	1	1	1	1	1	0	1
0	0	20	3	4	2	1	2	1	1	1	0	1
0	0	16	3	4	2	1	1	1	1	1	0	1
1	1	7	3	4	2	1	1	2	3	1	0	0
0	0	74	5	5	3	1	1	1	1	1	0	1
2	0	29	5	5	3	1	3	1	5	1	0	1
2	0	58	5	5	3	1	1	1	1	1	0	1
2	1	9	5	5	3	1	1	2	1	1	0	1
0	0	81	5	5	3	1	1	2	1	1	0	0
0	0	58	5	5	3	1	1	2	1	1	0	1
2	0	50	5	5	3	1	1	2	5	1	0	1
2	0	71	5	5	3	1	3	1	1	1	0	1
0	0	28	5	5	3	1	1	1	1	1	0	1
0	0	46	5	5	3	1	2	1	1	1	0	0
0	0	18	5	5	3	1	3	1	3	1	0	1
0	0	64	5	5	3	1	1	1	5	1	0	1
2	0	52	5	5	3	1	2	1	1	1	0	1
0	1	13	5	5	3	1	3	1	1	1	0	1
0	0	34	5	5	5	1	3	1	3	1	0	1
2	1	17	5	5	4	1	1	1	3	1	0	0
0	0	37	5	5	4	1	2	2	1	1	0	0
0	0	67	5	5	4	1	1	2	1	1	0	0
2	1	12	5	5	4	1	1	2	1	1	0	0
0	1	7	5	5	4	1	2	1	1	1	0	1
0	0	83	5	5	4	1	3	1	1	1	0	0
0	0	56	5	5	4	1	1	2	3	1	0	1
0	0	12	5	5	4	1	1	1	1	1	0	1
0	0	80	5	5	4	1	3	1	1	1	0	1
2	1	48	3	3	1	1	1	1	1	1	0	0
0	0	26	3	3	1	1	1	2	1	1	0	1
1	1	46	3	3	1	1	1	2	1	1	0	0
1	1	45	3	3	1	1	2	2	1	1	0	1
0	0	15	3	4	2	1	1	1	3	2	0	1
2	1	8	3	4	2	1	2	1	1	1	0	0
2	1	26	3	4	2	1	2	2	3	1	0	0
1	1	35	3	4	2	1	1	1	1	1	0	1
1	1	9	3	4	2	1	1	2	1	1	0	0
1	1	36	3	4	2	1	1	1	1	1	0	0
1	1	15	3	4	2	1	1	2	3	2	0	1
0	0	59	5	5	3	1	1	2	1	1	0	1
0	1	42	5	5	3	1	1	1	1	1	0	0
0	0	57	5	5	3	1	1	2	1	1	0	1
0	0	22	5	5	3	1	3	1	1	1	0	0
2	0	22	5	5	3	1	3	1	1	1	0	0
0	0	28	5	5	3	1	1	1	1	1	0	1
0	0	48	5	5	3	1	2	2	1	1	0	0
0	0	40	5	5	3	1	2	1	1	1	0	0
0	0	49	5	5	3	1	1	2	5	1	0	1
0	0	82	5	5	3	1	2	2	1	2	0	0
0	0	30	5	5	3	1	2	1	1	1	0	1
2	0	18	5	5	3	1	2	2	1	1	0	1
0	1	19	5	5	3	1	2	1	1	1	0	1
0	0	58	5	5	4	2	1	1	1	1	0	0
0	0	14	5	5	4	2	1	1	1	1	0	0
0	0	76	5	5	4	2	1	1	1	1	0	1
0	1	60	5	5	4	2	1	1	1	1	0	1
2	0	52	5	5	4	2	1	2	1	1	0	1
0	1	68	5	5	4	2	1	1	1	1	0	0
0	0	61	5	5	4	2	1	1	1	1	0	1
0	1	49	3	3	1	2	1	1	3	1	0	0
1	1	4	3	3	1	2	1	2	3	1	0	0
0	0	23	3	3	1	2	1	1	3	1	0	1
2	1	9	3	4	2	2	1	2	1	1	0	0
1	1	15	3	4	2	2	2	2	1	1	0	0
0	0	23	3	4	2	2	3	1	1	1	0	0
1	1	12	3	4	2	2	1	1	1	2	0	1
0	0	81	3	4	2	2	1	2	1	1	0	0
0	0	48	3	4	2	2	1	2	3	1	0	1
0	0	29	3	4	2	2	1	1	5	1	0	1
0	1	34	3	4	2	2	1	1	5	1	0	1
1	1	18	3	4	2	2	2	1	1	1	0	0
0	0	49	3	4	2	2	1	2	1	1	0	1
0	0	13	3	4	2	2	1	1	1	1	0	1
1	1	25	3	4	2	2	1	2	5	1	0	1
0	0	16	5	5	3	2	1	1	1	1	0	1
2	0	80	5	5	3	2	1	2	1	1	0	1
0	0	83	5	5	3	2	1	2	1	1	0	0
0	0	29	5	5	3	2	2	2	1	1	0	0
0	1	26	5	5	3	2	1	1	3	1	0	1
2	0	26	5	5	3	2	1	1	1	1	0	1
0	0	57	5	5	3	2	1	1	1	1	0	1
0	0	38	5	5	3	2	3	2	1	1	0	1
0	0	24	5	5	3	2	1	1	1	1	0	1
0	0	10	5	5	3	2	1	2	1	1	0	1
2	0	73	5	5	3	2	1	1	1	1	0	0
2	0	18	5	5	4	2	1	1	1	1	0	0
1	1	31	5	5	4	2	2	1	1	1	0	0
0	0	70	5	5	4	2	2	1	1	1	0	1
0	0	38	5	5	4	2	1	2	3	1	0	0
0	0	12	5	5	4	2	2	2	1	1	0	1
0	0	42	5	5	4	2	1	2	1	1	0	1
2	0	58	5	5	4	2	2	2	1	1	0	1
0	0	58	5	5	4	2	1	1	1	1	0	0
0	0	43	5	5	4	2	1	2	1	1	0	1
1	1	52	5	5	4	2	1	2	1	1	0	0
1	1	7	5	5	4	2	1	1	1	1	0	1
0	0	15	5	5	4	2	1	2	1	1	0	1
2	1	20	3	3	1	2	1	2	1	1	0	1
2	0	41	3	3	1	2	1	1	1	2	0	0
0	1	11	3	3	1	2	2	1	1	1	0	0
1	1	22	3	3	1	2	1	2	1	1	0	1
2	1	4	3	3	1	2	1	1	1	1	0	0
0	0	18	3	3	1	2	3	2	1	1	0	1
1	1	27	3	3	1	2	1	1	1	1	0	0
0	0	19	3	3	1	2	1	1	3	1	0	1
1	1	46	3	3	1	2	1	1	1	1	0	0
0	1	2	3	3	1	2	1	1	1	1	0	0
2	0	73	3	3	1	2	1	2	1	1	0	0
0	0	79	3	3	1	2	1	2	1	1	0	0
2	0	16	3	3	1	2	2	2	1	1	0	0
0	0	80	3	4	2	2	1	1	1	1	0	1
1	1	12	3	4	2	2	2	1	1	1	0	0
1	1	31	3	4	2	2	1	1	1	1	0	0
2	0	20	3	4	2	2	1	2	1	1	0	0
0	1	38	3	4	2	2	1	1	1	1	0	1
0	1	8	3	4	2	2	2	2	1	1	0	0
0	0	64	3	4	2	2	1	1	1	2	0	1
2	0	70	5	5	3	2	1	2	3	1	0	1
2	0	72	5	5	3	2	1	1	1	1	0	1
0	0	29	5	5	3	2	1	1	1	1	0	1
0	1	44	5	5	3	2	2	2	1	1	0	1
0	0	20	5	5	3	2	1	2	1	1	0	0
0	0	37	5	5	3	2	1	2	1	1	0	0
2	0	57	5	5	3	2	1	1	1	1	0	1
0	0	81	5	5	4	2	3	2	1	1	0	1
0	0	56	5	5	4	2	1	1	3	1	0	1
0	0	37	5	5	4	2	1	2	1	1	0	1
1	1	24	5	5	4	2	1	1	1	1	0	1
0	0	13	5	5	4	2	1	2	1	1	0	1
2	0	33	3	3	1	2	1	1	3	1	0	1
2	1	13	3	3	1	2	2	1	1	1	0	0
0	0	66	3	3	1	2	1	1	1	1	0	0
0	0	38	3	3	1	2	1	1	1	1	0	1
1	1	0	3	3	1	2	1	1	1	1	0	0
1	1	44	3	3	1	2	1	1	1	1	0	1
1	1	1	3	3	1	2	1	1	1	1	0	0
0	0	5	3	3	1	2	2	2	3	2	0	1
2	0	24	3	4	2	2	1	2	1	1	0	1
0	0	56	3	4	2	2	1	1	1	1	0	1
1	1	36	3	4	2	2	1	2	1	1	0	0
1	1	0	3	4	2	2	1	2	1	1	0	0
0	0	29	3	4	2	2	1	1	1	1	0	1
0	0	82	5	5	3	2	1	1	1	1	0	1
0	0	66	5	5	3	2	1	1	1	1	0	0
0	0	57	5	5	3	2	3	1	1	1	0	1
0	1	17	5	5	3	2	2	1	5	1	0	0
0	1	12	5	5	3	2	1	1	1	1	0	0
0	0	19	5	5	3	2	1	1	1	1	0	1
0	0	33	5	5	3	2	1	2	1	1	0	1
0	0	81	5	5	3	2	1	2	1	2	0	1
0	0	53	5	5	3	2	1	2	1	1	0	1
0	0	18	5	5	3	2	1	2	1	1	0	0
0	0	78	5	5	3	2	2	2	1	1	0	1
0	0	55	5	5	5	2	1	2	1	1	0	1
2	0	45	5	5	5	2	1	2	1	1	0	0
0	0	48	5	5	4	2	1	2	1	1	0	0
0	0	0	5	5	4	2	2	2	1	1	0	0
1	1	28	5	5	4	2	1	1	1	1	0	0
0	0	42	5	5	4	2	1	1	1	1	0	1
0	0	67	5	5	4	2	1	1	1	1	0	0
0	0	54	5	5	4	2	1	1	1	1	0	1
0	0	37	5	5	4	2	1	2	1	1	0	0
1	1	9	5	5	4	2	1	2	3	1	0	1
2	1	5	5	5	4	2	1	2	1	1	0	0
0	0	69	5	5	4	2	1	2	1	1	0	1
0	0	73	5	5	4	2	1	1	1	1	0	0
0	0	33	5	5	4	2	1	2	1	1	0	1
0	0	78	3	3	1	2	1	1	1	1	0	0
2	0	30	3	3	1	2	1	1	1	1	0	0
1	1	13	3	3	1	2	1	2	1	1	0	0
0	0	39	3	3	1	2	1	1	5	2	0	0
0	0	39	3	3	1	2	1	1	1	1	0	1
0	0	45	3	3	1	2	1	2	1	2	0	0
1	1	21	3	4	2	2	1	1	1	1	0	0
2	0	26	3	4	2	2	1	1	1	1	0	1
0	0	56	3	4	2	2	1	2	1	1	0	0
2	1	5	3	4	2	2	1	2	1	1	0	0
0	0	0	3	4	2	2	1	2	1	1	0	0
2	1	2	3	4	2	2	1	2	1	2	0	1
2	0	65	3	4	2	2	1	2	1	1	0	0
0	1	42	5	5	3	2	2	2	1	1	0	0
2	1	5	5	5	3	2	1	1	1	1	0	0
0	0	16	5	5	3	2	1	1	1	1	0	0
0	0	60	5	5	3	2	1	2	1	1	0	0
2	0	71	5	5	3	2	1	2	1	1	0	0
0	0	70	5	5	3	2	2	2	1	1	0	1
0	1	2	5	5	3	2	2	1	1	1	0	0
0	0	55	5	5	5	2	3	2	3	1	0	0
1	1	76	5	5	4	2	2	2	1	1	0	1
0	0	23	5	5	4	2	3	2	1	1	0	1
0	0	53	5	5	4	2	1	1	1	1	0	0
0	1	66	5	5	4	2	2	2	1	2	0	1
0	0	78	5	5	4	2	2	2	1	1	0	1
0	1	30	5	5	4	2	2	2	1	1	0	1
0	0	34	5	5	4	2	2	1	1	1	0	1
0	0	52	5	5	4	2	1	2	3	1	0	1
2	0	44	5	5	4	2	1	1	1	1	0	1
0	0	50	5	5	4	2	1	2	3	1	0	1
1	1	20	5	5	4	2	1	1	3	1	0	1
0	0	27	5	5	4	2	1	1	1	2	0	1
0	0	42	5	5	4	2	1	1	1	1	0	1
1	1	44	5	5	4	2	2	1	3	1	0	1
1	1	46	5	5	4	2	1	2	3	1	0	1
2	1	17	3	3	1	2	1	1	1	1	0	0
0	0	12	3	3	1	2	1	1	3	1	0	0
0	0	72	3	3	1	2	2	2	1	1	0	1
1	1	37	3	3	1	2	2	2	3	2	0	1
2	1	3	3	3	1	2	1	1	1	1	0	0
0	0	58	3	3	1	2	1	1	1	1	0	0
1	1	7	3	3	1	2	1	2	1	1	0	1
0	1	0	3	3	1	2	1	2	1	2	0	0
0	0	30	3	3	1	2	2	2	1	1	0	0
1	1	7	3	3	1	2	1	2	1	1	0	1
1	1	3	3	3	1	2	1	1	3	1	0	0
2	0	77	3	4	2	2	3	1	1	1	0	1
2	1	17	3	4	2	2	1	2	1	1	0	0
0	0	16	3	4	2	2	1	1	1	1	0	0
0	0	56	3	4	2	2	1	1	3	1	0	0
1	1	1	3	4	2	2	3	2	5	1	0	0
1	1	22	3	4	2	2	3	1	1	1	0	1
2	1	6	3	4	2	2	1	2	1	1	0	0
2	0	74	3	4	2	2	1	1	1	1	0	0
1	1	1	3	4	2	2	1	1	1	1	0	0
2	0	62	5	5	3	2	1	2	1	1	0	1
2	0	54	5	5	3	2	3	2	1	1	0	1
2	0	15	5	5	3	2	2	1	1	1	0	0
2	0	12	5	5	3	2	1	1	1	1	0	1
0	0	77	5	5	3	2	1	1	5	2	0	0
0	0	32	5	5	3	2	1	2	1	1	0	1
0	0	71	5	5	3	2	1	1	1	1	0	1
0	0	37	5	5	3	2	3	2	1	1	0	1
2	0	58	5	5	3	2	1	2	1	1	0	1
2	0	60	5	5	3	2	1	1	1	1	0	1
0	0	58	5	5	4	2	1	1	3	1	0	1
0	0	20	5	5	4	2	1	1	1	1	0	1
1	1	7	5	5	4	2	1	1	5	1	0	1
0	0	67	5	5	4	2	3	2	1	2	0	0
2	0	12	5	5	4	2	1	2	1	1	0	1
0	0	30	5	5	4	2	3	1	3	1	0	1
0	0	39	5	5	4	2	2	1	1	1	0	1
2	0	83	5	5	4	2	1	2	1	1	0	0
0	0	21	5	5	4	2	1	2	5	1	0	0
0	0	74	5	5	4	2	2	1	1	1	0	0
1	1	33	3	3	1	2	1	1	3	1	0	0
2	0	33	3	3	1	2	1	1	3	1	0	0
1	1	20	3	3	1	2	3	2	1	1	0	0
0	0	58	3	3	1	2	1	1	1	1	0	1
1	1	16	3	3	1	2	3	1	1	1	0	0
0	0	55	3	3	1	2	3	2	1	1	0	0
2	1	20	3	3	1	2	1	2	3	1	0	0
2	0	80	3	3	1	2	1	1	1	1	0	0
1	1	1	3	3	1	2	1	2	3	1	0	0
1	1	2	3	3	1	2	1	1	1	1	0	0
0	0	14	3	3	1	2	1	1	1	1	0	1
0	0	13	3	3	1	2	1	1	1	1	0	0
2	1	35	3	3	1	2	1	1	1	2	0	0
0	0	25	3	3	1	2	1	1	3	2	0	0
1	1	20	3	4	2	2	1	2	1	1	0	1
1	1	0	3	4	2	2	3	2	3	1	0	0
0	1	38	3	4	2	2	1	2	1	1	0	1
1	1	19	3	4	2	2	2	1	1	1	0	0
0	1	34	3	4	2	2	1	2	1	1	0	0
0	0	47	3	4	2	2	1	1	1	1	0	1
0	0	41	5	5	3	2	1	1	1	1	0	0
2	0	44	5	5	3	2	1	1	1	1	0	1
2	1	39	5	5	3	2	2	1	1	1	0	1
0	0	52	5	5	4	2	3	1	3	1	0	0
2	1	77	5	5	4	2	1	1	3	1	0	0
0	0	41	5	5	4	2	1	2	1	1	0	1
2	1	61	5	5	4	2	1	2	1	1	0	1
0	0	45	5	5	4	2	1	1	1	1	0	1
0	0	25	5	5	4	2	1	1	3	1	0	0
0	0	80	5	5	4	2	1	1	1	1	0	1
0	0	41	5	5	4	2	1	1	1	1	0	1
1	1	1	5	5	4	2	1	2	1	1	0	0
0	0	25	3	3	1	2	3	2	1	1	0	1
0	0	41	3	3	1	2	1	1	1	1	0	0
2	1	33	3	3	1	2	1	1	3	1	0	0
0	0	62	3	3	1	2	2	1	3	1	0	1
0	0	34	3	3	1	2	2	2	1	2	0	1
2	1	1	3	3	1	2	1	2	1	1	0	0
2	0	18	3	3	1	2	1	2	1	1	0	1
2	1	21	3	3	1	2	1	1	1	1	0	0
1	1	49	3	3	1	2	1	2	1	1	0	0
0	1	50	3	3	1	2	1	2	1	1	0	0
0	0	46	3	3	1	2	1	1	1	1	0	0
0	1	0	3	3	1	2	1	1	3	1	0	0
0	0	18	3	4	2	2	1	2	1	1	0	1
1	1	16	3	4	2	2	1	2	3	1	0	1
1	1	0	3	4	2	2	1	1	1	1	0	0
2	1	46	3	4	2	2	1	2	1	1	0	0
0	0	66	5	5	3	2	1	1	1	1	0	1
0	0	75	5	5	3	2	1	1	1	1	0	0
2	0	46	5	5	3	2	1	2	1	1	0	1
2	0	83	5	5	3	2	1	1	5	1	0	0
2	0	47	5	5	3	2	1	1	1	1	0	1
1	1	33	5	5	3	2	1	1	1	1	0	0
1	1	17	5	5	3	2	1	2	3	1	0	1
0	0	54	5	5	3	2	3	2	5	1	0	0
0	0	79	5	5	5	2	1	1	1	1	0	1
1	1	1	5	5	4	2	3	1	1	1	0	0
0	0	47	5	5	4	2	1	1	1	1	0	0
0	0	74	5	5	4	2	3	1	1	1	0	1
1	1	24	5	5	4	2	2	1	1	1	0	0
0	0	63	5	5	4	2	3	1	1	1	0	0
0	1	27	5	5	4	2	2	2	3	2	0	1
0	0	60	3	3	1	2	1	2	1	1	0	0
2	1	29	3	3	1	2	1	2	1	1	0	1
1	1	0	3	3	1	2	1	2	1	1	0	0
0	0	77	3	3	1	2	3	2	1	1	0	0
0	0	63	3	3	1	2	3	2	1	1	0	0
1	1	24	3	3	1	2	1	1	1	1	0	0
0	0	52	3	3	1	2	1	1	1	1	0	0
0	0	20	3	3	1	2	1	1	1	1	0	1
0	0	36	3	3	1	2	1	2	1	1	0	1
0	0	44	3	3	1	2	1	1	1	1	0	1
1	1	19	3	3	1	2	2	2	1	1	0	0
0	1	2	3	3	1	2	1	1	3	1	0	0
1	1	43	3	4	2	2	1	1	1	2	0	1
1	1	1	3	4	2	2	1	2	3	1	0	0
0	1	2	3	4	2	2	1	1	3	1	0	0
0	0	63	3	4	2	2	1	2	3	1	0	1
1	1	2	3	4	2	2	1	1	1	1	0	1
1	1	16	3	4	2	2	1	2	3	1	0	0
0	0	60	3	4	2	2	2	2	1	1	0	1
0	0	30	3	4	2	2	1	1	1	1	0	1
2	1	20	5	5	3	2	1	2	1	1	0	0
0	0	74	5	5	3	2	1	2	1	1	0	0
2	0	42	5	5	3	2	1	1	1	1	0	0
0	0	25	5	5	4	2	1	1	1	1	0	1
0	0	59	5	5	4	2	3	1	5	1	0	0
0	0	61	5	5	4	2	3	1	1	1	0	0
0	0	50	5	5	4	2	1	2	1	1	0	0
1	1	49	5	5	4	2	1	1	3	1	0	0
0	0	76	5	5	4	2	2	2	1	2	0	1
0	0	14	5	5	4	2	1	2	1	1	0	1
0	0	15	5	5	4	2	3	2	1	2	0	1
0	0	26	5	5	4	2	1	2	1	1	0	1
0	0	15	5	5	4	2	3	1	1	1	0	1
0	0	61	5	5	4	2	1	2	1	1	0	1
2	0	30	5	5	4	2	1	1	1	2	0	1
0	0	51	3	3	1	2	3	2	1	1	0	0
0	0	53	3	3	1	2	1	1	1	1	0	0
2	1	6	3	3	1	2	2	2	1	1	0	0
0	0	66	3	3	1	2	3	2	1	2	0	0
2	1	0	3	3	1	2	3	1	1	1	0	0
0	1	13	3	3	1	2	1	1	1	1	0	0
2	1	25	3	3	1	2	1	2	3	1	0	1
0	0	51	3	3	1	2	1	1	1	1	0	1
0	0	22	3	3	1	2	1	1	1	1	0	0
0	0	17	3	3	1	2	1	1	1	1	0	0
0	0	19	3	3	1	2	1	2	1	1	0	1
1	1	29	3	3	1	2	1	2	1	2	0	0
1	1	17	3	3	1	2	1	1	1	1	0	0
0	0	58	3	3	1	2	1	1	1	1	0	0
1	1	14	3	4	2	2	1	1	1	1	0	0
1	1	16	3	4	2	2	1	2	1	2	0	0
0	0	62	3	4	2	2	2	2	1	1	0	0
0	1	18	3	4	2	2	1	1	3	1	0	0
1	1	17	3	4	2	2	1	1	1	1	0	0
0	0	15	5	5	3	2	1	2	3	1	0	1
0	0	12	5	5	3	2	1	2	5	1	0	0
0	0	24	5	5	3	2	1	2	1	1	0	0
0	0	56	5	5	3	2	1	1	1	1	0	0
0	0	48	5	5	3	2	1	2	1	1	0	1
0	0	28	5	5	3	2	1	1	1	1	0	1
0	0	36	5	5	3	2	1	2	1	1	0	1
2	1	11	5	5	3	2	1	2	1	1	0	1
2	0	83	5	5	4	2	1	2	3	1	0	1
1	1	45	5	5	4	2	1	1	1	1	0	1
0	1	21	5	5	4	2	3	1	1	1	0	0
0	0	76	5	5	4	2	2	1	1	1	0	1
2	1	24	5	5	4	2	2	2	1	1	0	0
2	1	2	5	5	4	2	2	2	1	1	0	0
0	0	82	5	5	4	2	1	1	1	1	0	0
2	1	39	5	5	4	2	1	2	1	1	0	0
2	0	15	5	5	4	2	1	1	3	1	0	1
0	0	57	5	5	4	2	3	2	3	1	0	0
0	0	52	5	5	4	2	3	2	1	1	0	0
0	0	48	5	5	4	2	1	2	3	1	0	0
2	0	64	5	5	4	2	1	2	1	1	0	1
0	0	61	3	3	1	2	1	1	1	2	0	0
2	0	20	3	3	1	2	1	1	1	1	0	0
0	0	68	3	3	1	2	1	1	1	1	0	0
2	1	11	3	3	1	2	1	2	1	1	0	0
0	0	62	3	3	1	2	1	1	3	1	0	0
2	0	42	3	3	1	2	1	2	1	1	0	1
0	0	76	3	3	1	2	3	1	3	1	0	1
1	1	23	3	3	1	2	2	2	3	1	0	0
0	0	29	3	3	1	2	1	2	3	1	0	0
0	0	31	3	3	1	2	1	2	1	1	0	0
0	0	76	3	3	1	2	1	2	1	1	0	0
0	0	58	3	4	2	2	1	1	1	1	0	1
2	1	16	3	4	2	2	1	2	1	2	0	0
2	1	16	3	4	2	2	1	2	1	2	0	0
1	1	14	3	4	2	2	1	2	3	2	0	1
1	1	18	3	4	2	2	1	1	1	1	0	0
1	1	4	3	4	2	2	3	2	1	1	0	0
1	1	9	3	4	2	2	1	2	1	1	0	0
1	1	20	3	4	2	2	1	1	1	1	0	0
0	0	62	5	5	3	2	1	2	1	1	0	0
1	1	1	5	5	3	2	2	1	1	1	0	0
1	1	49	5	5	3	2	1	2	1	1	0	0
2	1	2	5	5	3	2	1	2	5	2	0	0
0	0	32	5	5	3	2	1	1	3	1	0	0
2	0	69	5	5	3	2	1	1	1	1	0	0
0	0	62	5	5	3	2	1	1	1	1	0	0
0	0	75	5	5	3	2	2	1	1	1	0	1
0	0	30	5	5	3	2	1	1	1	1	0	0
0	0	67	5	5	3	2	1	2	1	1	0	0
2	1	18	5	5	4	2	1	1	1	1	0	1
1	1	26	5	5	4	2	1	1	1	1	0	0
0	0	37	5	5	4	2	2	2	1	2	0	1
1	1	13	3	3	1	2	2	1	1	1	0	0
2	1	43	3	3	1	2	3	1	1	1	0	0
0	1	10	3	3	1	2	1	1	1	1	0	0
2	1	45	3	3	1	2	3	1	1	1	0	1
0	1	3	3	3	1	2	3	1	1	1	0	0
0	0	51	3	3	1	2	1	1	1	1	0	0
2	0	45	3	3	1	2	3	2	5	2	0	1
0	0	26	3	3	1	2	1	1	1	1	0	0
0	1	55	3	3	1	2	1	2	3	1	0	0
2	1	21	3	3	1	2	2	1	1	1	0	0
1	1	13	3	4	2	2	1	2	3	2	0	0
2	1	42	3	4	2	2	1	1	5	2	0	0
1	1	4	3	4	2	2	1	1	3	1	0	0
2	0	25	3	4	2	2	1	2	1	2	0	0
0	0	43	5	5	3	2	1	1	1	1	0	0
0	0	58	5	5	3	2	1	1	1	1	0	0
0	0	43	5	5	3	2	1	1	1	1	0	0
2	0	56	5	5	3	2	1	1	1	1	0	1
2	0	1	5	5	3	2	1	2	3	1	0	0
2	0	40	5	5	3	2	1	1	1	1	0	0
1	1	11	5	5	3	2	1	1	1	1	0	0
2	0	68	5	5	4	2	3	1	1	1	0	0
0	1	36	5	5	4	2	1	2	1	1	0	0
2	0	77	5	5	4	2	1	2	1	1	0	0
0	0	52	5	5	4	2	1	1	1	1	0	1
2	1	27	5	5	4	2	1	1	1	1	0	0
0	0	82	5	5	4	2	1	2	1	1	0	0
0	0	57	5	5	4	2	1	2	1	1	0	1
2	1	18	5	5	4	2	1	2	1	1	0	0
0	1	52	5	5	4	2	1	1	1	1	0	1
0	1	2	5	5	4	2	2	1	1	1	0	0
2	0	25	3	3	1	2	1	1	1	1	0	0
0	1	2	3	3	1	2	2	1	1	1	0	0
0	0	7	3	3	1	2	3	2	1	1	0	1
1	1	0	3	3	1	2	1	1	1	1	0	0
2	0	60	3	3	1	2	2	2	1	1	0	0
1	1	0	3	3	1	2	1	2	1	1	0	0
0	0	40	3	3	1	2	2	2	1	1	0	1
2	1	32	3	3	1	2	1	1	3	1	0	1
0	0	60	3	3	1	2	1	2	1	1	0	0
0	0	13	3	3	1	2	1	1	1	1	0	0
0	0	16	3	4	2	2	1	2	3	1	0	0
1	1	11	3	4	2	2	1	1	1	2	0	1
0	0	16	3	4	2	2	1	1	1	1	0	0
0	0	23	3	4	2	2	1	1	1	1	0	1
2	0	21	3	4	2	2	1	1	1	1	0	1
0	1	4	3	4	2	2	2	2	1	1	0	0
0	0	4	3	4	2	2	1	2	1	1	0	1
0	0	28	3	4	2	2	1	2	3	1	0	0
1	1	1	3	4	2	2	1	2	3	2	0	0
0	0	73	3	4	2	2	1	2	1	1	0	0
0	0	72	5	5	3	2	1	2	1	1	0	1
2	0	41	5	5	3	2	1	2	1	1	0	0
0	0	74	5	5	4	2	1	1	1	1	0	1
2	0	70	5	5	4	2	1	2	1	2	0	0
1	1	57	5	5	4	2	1	1	1	1	0	0
2	0	41	5	5	4	2	1	1	1	2	0	0
0	0	54	5	5	4	2	2	2	1	1	0	1
1	1	27	5	5	4	2	1	2	1	1	0	1
0	0	31	5	5	4	2	1	1	1	1	0	1
2	1	7	3	3	1	2	1	1	1	1	0	0
1	1	10	3	3	1	2	1	2	1	2	0	0
0	0	12	3	3	1	2	1	1	1	1	0	1
0	0	38	3	3	1	2	1	2	1	1	0	0
1	1	11	3	3	1	2	2	1	1	1	0	0
0	1	0	3	3	1	2	1	2	1	1	0	0
0	0	18	3	3	1	2	3	1	1	1	0	0
1	1	17	3	3	1	2	1	2	1	1	0	0
2	1	3	3	3	1	2	1	1	1	1	0	0
0	0	50	3	3	1	2	1	2	1	2	0	0
2	1	17	3	3	1	2	1	2	1	1	0	0
0	0	72	3	3	1	2	1	2	1	1	0	0
0	0	12	3	3	1	2	1	2	1	1	0	1
0	0	72	3	4	2	2	1	1	1	1	0	1
0	0	67	3	4	2	2	1	2	1	1	0	1
0	0	27	3	4	2	2	1	2	3	1	0	0
2	1	22	3	4	2	2	1	1	3	1	0	0
0	1	49	3	4	2	2	1	2	1	1	0	0
2	0	33	3	4	2	2	1	2	1	1	0	0
0	0	80	3	4	2	2	1	2	1	1	0	1
1	1	0	3	4	2	2	1	2	1	1	0	0
1	1	4	3	4	2	2	1	2	3	1	0	0
1	1	15	3	4	2	2	2	2	1	1	0	0
2	0	44	5	5	3	2	2	2	3	2	0	0
0	0	33	5	5	3	2	1	2	1	1	0	0
0	0	17	5	5	3	2	3	1	1	1	0	1
2	0	77	5	5	3	2	1	1	1	1	0	0
0	0	51	5	5	3	2	1	2	1	1	0	1
0	0	29	5	5	3	2	3	2	5	1	0	0
0	0	28	5	5	3	2	1	1	1	1	0	1
2	1	0	5	5	3	2	3	2	5	1	0	0
0	0	55	5	5	4	2	3	1	1	1	0	0
0	1	56	5	5	4	2	1	1	3	1	0	1
0	0	25	5	5	4	2	1	2	3	1	0	1
0	1	22	5	5	4	2	2	2	1	1	0	0
0	0	37	5	5	4	2	3	1	1	1	0	0
2	0	42	5	5	4	2	2	1	3	1	0	1
0	0	13	5	5	4	2	1	1	1	1	0	1
0	0	38	5	5	4	2	1	2	1	2	0	0
1	1	3	5	5	4	2	1	2	1	1	0	0
2	1	8	5	5	4	2	1	2	5	1	0	0
0	1	4	3	3	1	2	1	1	1	1	0	0
0	0	61	3	3	1	2	1	1	1	1	0	0
1	1	0	3	3	1	2	1	1	3	1	0	0
0	0	67	3	3	1	2	1	2	3	1	0	0
0	1	50	3	3	1	2	1	1	1	1	0	1
2	1	43	3	3	1	2	1	2	3	1	0	0
1	1	0	3	3	1	2	1	2	1	1	0	0
1	1	38	3	3	1	2	1	1	1	1	0	0
0	1	20	3	3	1	2	1	1	3	1	0	0
2	1	19	3	3	1	2	1	1	1	1	0	0
1	1	0	3	3	1	2	1	2	1	1	0	0
0	0	21	3	3	1	2	1	2	1	1	0	0
1	1	8	3	3	1	2	2	1	1	1	0	0
1	1	37	3	3	1	2	1	1	1	1	0	0
0	0	80	3	4	2	2	1	2	1	1	0	1
2	1	0	3	4	2	2	1	1	1	1	0	0
0	0	0	3	4	2	2	3	1	3	1	0	0
1	1	5	3	4	2	2	1	1	1	1	0	0
0	1	4	3	4	2	2	1	2	1	1	0	0
1	1	4	3	4	2	2	1	2	1	1	0	1
0	0	73	3	4	2	2	1	2	3	1	0	0
0	0	28	5	5	3	2	3	1	5	1	0	1
0	0	66	5	5	3	2	1	2	1	1	0	0
0	0	70	5	5	3	2	1	2	1	1	0	0
2	0	28	5	5	3	2	1	1	1	1	0	1
0	0	53	5	5	4	2	3	2	1	1	0	0
0	0	21	5	5	4	2	1	2	1	1	0	1
0	0	43	5	5	4	2	1	1	1	1	0	0
0	1	6	5	5	4	2	2	2	1	1	0	1
0	1	16	5	5	4	2	3	1	1	1	0	0
0	0	65	5	5	4	2	1	2	3	1	0	1
2	1	24	5	5	4	2	1	1	1	1	0	0
0	1	23	5	5	4	2	1	2	1	2	0	0
2	0	48	5	5	4	2	2	1	3	1	0	1
0	1	9	5	5	4	2	1	1	3	1	0	0
2	0	19	5	5	4	2	1	1	1	1	0	0
1	1	10	5	5	4	2	2	2	3	1	0	0
0	0	33	5	5	4	2	1	2	1	1	0	0
0	0	56	3	3	1	2	1	1	1	1	0	1
2	1	35	3	3	1	2	1	1	1	1	0	1
0	0	82	3	3	1	2	3	1	1	1	0	0
2	0	1	3	3	1	2	3	2	1	1	0	0
0	0	83	3	3	1	2	3	1	1	1	0	0
0	0	79	3	3	1	2	1	2	1	1	0	0
1	1	48	3	3	1	2	1	1	1	1	0	0
1	1	1	3	3	1	2	3	1	1	2	0	0
0	0	43	3	3	1	2	1	2	1	1	0	1
1	1	11	3	3	1	2	1	2	1	1	0	0
2	1	9	3	3	1	2	1	2	1	1	0	0
1	1	0	3	3	1	2	1	2	1	1	0	0
0	1	36	3	3	1	2	3	2	1	1	0	1
0	1	0	3	3	1	2	1	2	3	1	0	0
2	1	33	3	4	2	2	1	1	3	1	0	1
1	1	16	3	4	2	2	1	2	1	1	0	1
2	1	17	3	4	2	2	1	2	3	1	0	0
1	1	0	3	4	2	2	1	2	5	2	0	0
1	1	6	3	4	2	2	1	1	1	1	0	1
0	1	22	3	4	2	2	1	2	1	1	0	0
2	1	15	3	4	2	2	1	2	1	1	0	0
2	0	30	3	4	2	2	1	2	3	1	0	0
0	0	71	5	5	3	2	1	2	1	1	0	0
0	0	64	5	5	3	2	1	1	1	1	0	0
2	0	65	5	5	3	2	3	1	3	1	0	1
0	0	23	5	5	3	2	3	2	3	1	0	0
0	0	51	5	5	3	2	1	1	1	1	0	0
0	0	70	5	5	3	2	1	1	1	1	0	0
0	0	36	5	5	3	2	3	2	1	1	0	0
2	1	24	5	5	3	2	1	2	1	1	0	0
2	0	67	5	5	5	2	1	1	1	1	0	0
1	1	13	5	5	4	2	1	1	1	1	0	1
0	0	28	5	5	4	2	3	1	1	2	0	0
0	1	44	5	5	4	2	1	1	1	1	0	0
2	0	54	5	5	4	2	1	2	1	1	0	0
0	1	3	5	5	4	2	1	1	1	1	0	0
0	0	78	5	5	4	2	2	1	1	1	0	0
2	0	15	5	5	4	2	2	1	1	1	0	1
0	0	37	5	5	4	2	3	1	1	1	0	0
2	1	4	5	5	4	2	1	1	1	1	0	0
0	1	40	5	5	4	2	3	1	1	1	0	0
2	0	73	5	5	4	2	1	2	5	1	0	0
1	1	0	5	5	4	2	1	1	1	1	0	0
2	1	29	3	3	1	2	1	1	3	2	0	0
0	0	56	3	3	1	2	1	2	1	2	0	0
0	0	65	3	3	1	2	1	1	1	1	0	0
0	0	60	3	3	1	2	1	1	1	1	0	0
1	1	0	3	3	1	2	1	2	1	1	0	0
0	0	66	3	3	1	2	3	1	1	1	0	0
0	0	20	3	3	1	2	1	1	1	1	0	0
2	1	35	3	3	1	2	1	2	1	2	0	0
0	1	12	3	3	1	2	1	2	3	1	0	0
1	1	2	3	3	1	2	1	1	1	1	0	0
2	1	41	3	3	1	2	1	2	1	1	0	0
2	0	29	3	3	1	2	1	1	1	1	0	0
1	1	22	3	4	2	2	2	2	5	2	0	0
2	1	0	3	4	2	2	1	2	3	1	0	0
1	1	11	3	4	2	2	1	2	1	1	0	0
0	1	47	3	4	2	2	1	1	1	1	0	1
0	0	65	3	4	2	2	1	1	1	1	0	0
1	1	3	3	4	2	2	1	2	3	1	0	0
1	1	16	3	4	2	2	1	2	1	1	0	0
1	1	11	3	4	2	2	1	2	1	1	0	0
1	1	44	3	4	2	2	1	1	1	1	0	1
0	0	52	3	4	2	2	1	2	3	1	0	1
0	0	58	5	5	3	2	1	1	1	1	0	1
0	1	23	5	5	3	2	1	1	1	1	0	0
1	1	2	5	5	3	2	1	1	1	1	0	0
0	0	23	5	5	3	2	1	2	1	1	0	1
0	1	4	5	5	3	2	2	2	1	1	0	0
0	0	13	5	5	3	2	2	2	1	1	0	1
0	0	22	5	5	4	2	3	1	1	1	0	0
0	0	0	5	5	4	2	2	2	1	1	0	0
0	0	80	5	5	4	2	2	2	1	1	0	1
2	1	72	5	5	4	2	2	1	3	1	0	0
2	1	1	5	5	4	2	1	2	1	1	0	0
0	0	43	5	5	4	2	1	1	1	1	0	0
2	0	79	5	5	4	2	1	2	1	1	0	1
2	1	33	3	3	1	2	3	2	1	1	0	0
0	0	79	3	3	1	2	1	2	1	1	0	0
2	1	1	3	3	1	2	1	2	1	1	0	0
2	1	10	3	3	1	2	3	1	1	1	0	0
0	1	28	3	3	1	2	1	1	1	1	0	0
1	1	34	3	3	1	2	3	2	1	1	0	0
0	0	0	3	3	1	2	1	2	3	1	0	0
2	1	0	3	3	1	2	1	1	1	1	0	0
0	0	44	3	3	1	2	1	2	1	1	0	0
0	1	0	3	3	1	2	1	1	1	2	0	0
2	1	16	3	3	1	2	1	1	1	1	0	0
2	1	27	3	3	1	2	1	1	3	1	0	1
1	1	15	3	3	1	2	1	1	1	1	0	1
0	1	13	3	3	1	2	1	2	5	2	0	1
1	1	0	3	4	2	2	1	2	1	1	0	0
1	1	25	3	4	2	2	1	1	1	1	0	0
2	0	43	3	4	2	2	1	1	3	1	0	0
2	1	9	3	4	2	2	2	2	1	1	0	0
2	1	2	3	4	2	2	1	2	3	1	0	0
1	1	11	3	4	2	2	2	1	1	1	0	0
1	1	0	3	4	2	2	1	2	3	1	0	0
1	1	11	3	4	2	2	1	1	5	2	0	0
2	0	16	3	4	2	2	1	1	1	1	0	0
0	0	30	5	5	3	2	1	2	5	1	0	0
0	0	15	5	5	3	2	1	2	1	1	0	1
2	1	29	5	5	3	2	1	2	1	1	0	0
2	1	13	5	5	3	2	2	2	1	1	0	0
0	1	8	5	5	3	2	1	1	3	1	0	0
2	0	38	5	5	3	2	1	1	1	1	0	0
2	0	81	5	5	3	2	1	2	1	1	0	0
2	0	26	5	5	3	2	2	1	1	1	0	0
2	0	72	5	5	4	2	2	2	1	1	0	1
2	0	80	5	5	4	2	1	2	1	1	0	0
0	1	0	5	5	4	2	1	1	1	1	0	0
0	0	35	5	5	4	2	1	1	1	2	0	0
0	0	27	5	5	4	2	1	2	1	2	0	0
2	1	11	5	5	4	2	1	1	1	1	0	0
2	1	52	5	5	4	2	1	1	1	1	0	0
0	0	78	5	5	4	2	1	2	1	1	0	0
1	1	12	5	5	4	2	2	2	1	1	0	0
0	0	26	5	5	4	2	1	2	3	2	0	0
2	1	24	5	5	4	2	1	1	1	1	0	0
0	1	55	5	5	4	2	1	2	3	1	0	0
2	1	32	3	3	1	2	1	2	1	2	0	0
2	1	30	3	3	1	2	1	2	3	2	0	0
2	0	1	3	3	1	2	1	1	1	1	0	0
0	0	7	3	3	1	2	1	2	1	1	0	0
2	1	2	3	3	1	2	1	2	3	1	0	0
1	1	0	3	3	1	2	1	1	3	1	0	0
0	1	15	3	3	1	2	1	1	1	2	0	0
1	1	0	3	3	1	2	1	2	3	1	0	0
0	0	36	3	3	1	2	1	2	3	1	0	0
0	1	0	3	3	1	2	1	2	3	1	0	0
0	0	39	3	4	2	2	1	2	1	1	0	1
1	1	5	3	4	2	2	1	2	3	1	0	1
1	1	56	3	4	2	2	1	2	1	1	0	0
1	1	11	3	4	2	2	1	2	1	1	0	0
1	1	0	3	4	2	2	2	1	5	1	0	0
2	1	8	3	4	2	2	1	1	3	1	0	1
2	1	14	3	4	2	2	1	1	5	1	0	0
0	0	14	5	5	3	2	1	2	1	1	0	0
1	1	69	5	5	3	2	1	2	1	1	0	0
0	0	15	5	5	3	2	3	1	1	1	0	0
0	1	15	5	5	3	2	1	2	1	1	0	1
2	1	6	5	5	4	2	1	1	1	2	0	0
0	0	14	5	5	4	2	3	1	1	1	0	0
2	1	41	5	5	4	2	1	1	1	1	0	0
1	1	3	5	5	4	2	2	2	1	1	0	0
0	0	66	5	5	4	2	1	1	1	1	0	0
2	0	63	5	5	4	2	2	2	1	1	0	0
0	0	68	5	5	4	2	1	1	1	1	0	0
2	1	5	3	3	1	2	2	1	1	1	0	0
0	0	81	3	3	1	2	1	1	1	1	0	0
1	1	24	3	3	1	2	1	2	1	1	0	0
0	0	39	3	3	1	2	1	1	1	1	0	0
1	1	17	3	3	1	2	1	2	1	1	0	0
2	1	47	3	3	1	2	1	2	1	1	0	0
0	1	46	3	3	1	2	1	2	1	1	0	0
0	1	42	3	3	1	2	1	2	1	1	0	0
0	0	42	3	3	1	2	1	2	1	2	0	0
0	0	27	3	3	1	2	1	1	1	1	0	0
0	0	78	3	4	2	2	1	2	1	1	0	0
0	1	62	3	4	2	2	1	2	3	1	0	0
1	1	0	3	4	2	2	1	2	1	1	0	0
2	1	18	3	4	2	2	1	1	1	2	0	0
1	1	0	3	4	2	2	1	2	3	1	0	0
1	1	33	3	4	2	2	1	2	3	1	0	0
1	1	46	3	4	2	2	3	1	1	1	0	1
2	1	0	3	4	2	2	1	2	3	2	0	0
2	1	13	3	4	2	2	1	2	5	1	0	0
2	1	8	3	4	2	2	1	2	1	1	0	0
1	1	0	3	4	2	2	1	2	1	1	0	0
2	0	6	3	4	2	2	1	1	1	1	0	0
0	1	1	5	5	4	2	1	1	1	1	0	0
1	1	11	5	5	4	2	3	1	1	1	0	0
1	1	1	5	5	4	2	1	2	1	2	0	0
0	1	27	5	5	4	2	1	1	1	2	0	0
1	1	16	5	5	4	2	1	1	1	1	0	0
2	1	33	5	5	4	2	1	1	1	1	0	0
2	1	22	3	3	1	2	1	2	1	1	0	0
1	1	8	3	3	1	2	1	1	3	1	0	0
2	1	27	3	3	1	2	3	1	3	1	0	0
1	1	20	3	3	1	2	1	1	1	1	0	0
2	0	46	3	3	1	2	1	1	1	1	0	0
0	1	0	3	3	1	2	1	2	5	2	0	0
1	1	11	3	3	1	2	1	2	3	1	0	0
2	1	0	3	3	1	2	1	1	1	1	0	0
1	1	3	3	3	1	2	1	1	1	1	0	0
2	1	24	3	3	1	2	1	2	1	1	0	0
0	1	32	3	3	1	2	1	1	1	1	0	0
0	1	30	3	3	1	2	1	1	1	1	0	0
0	1	21	3	4	2	2	1	2	1	1	0	0
2	0	17	3	4	2	2	2	2	1	1	0	0
0	0	31	3	4	2	2	1	2	3	1	0	0
2	1	1	3	4	2	2	1	2	3	1	0	0
0	0	20	3	4	2	2	1	2	5	2	0	0
2	1	0	3	4	2	2	1	2	1	1	0	0
1	1	0	3	4	2	2	1	2	3	1	0	0
1	1	8	5	5	3	2	3	2	1	1	0	0
2	1	11	5	5	4	2	1	2	1	1	0	0
2	0	34	5	5	4	2	1	2	1	1	0	0
0	0	33	5	5	4	2	1	2	1	2	0	1
0	0	18	5	5	4	2	1	2	3	1	0	1
0	0	32	5	5	4	2	1	2	1	2	0	0
0	0	79	5	5	4	2	1	2	1	1	0	0
0	0	1	5	5	4	2	1	2	1	1	0	0
2	0	22	3	3	1	2	1	2	1	1	0	0
2	0	4	3	3	1	2	1	2	1	1	0	0
0	0	53	3	3	1	2	1	1	3	1	0	0
0	1	36	3	3	1	2	1	2	1	1	0	0
2	1	0	3	3	1	2	1	1	3	1	0	0
1	1	33	3	3	1	2	1	1	1	1	0	1
1	1	18	3	3	1	2	1	2	3	1	0	1
0	0	55	3	3	1	2	1	1	1	1	0	0
2	1	14	3	3	1	2	1	1	1	2	0	0
0	0	74	3	3	1	2	1	2	1	1	0	1
0	0	13	3	3	1	2	1	1	1	1	0	0
1	1	0	3	4	2	2	1	1	1	1	0	0
2	1	52	3	4	2	2	1	2	3	2	0	0
2	1	2	3	4	2	2	1	2	3	2	0	0
0	0	12	3	4	2	2	1	2	1	1	0	0
2	1	0	3	4	2	2	1	1	1	1	0	0
2	1	1	3	4	2	2	3	2	1	2	0	0
2	1	0	3	4	2	2	1	1	5	1	0	0
1	1	1	3	4	2	2	1	2	3	1	0	0
2	1	5	3	4	2	2	1	1	5	1	0	0
0	0	71	3	4	2	2	2	2	1	2	0	0
2	1	41	5	5	3	2	1	2	1	1	0	0
1	1	19	5	5	3	2	2	2	1	1	0	0
2	0	47	5	5	3	2	1	1	1	1	0	0
2	0	20	5	5	3	2	1	2	3	1	0	0
1	1	1	5	5	4	2	1	1	1	1	0	0
2	0	66	5	5	4	2	1	2	1	1	0	0
0	0	68	5	5	4	2	1	1	3	1	0	0
2	1	0	5	5	4	2	2	1	1	1	0	0
1	1	39	3	3	1	2	1	2	1	1	0	0
0	0	56	3	3	1	2	2	1	1	1	0	0
2	0	33	3	3	1	2	1	2	3	1	0	0
2	0	24	3	3	1	2	1	2	1	1	0	0
0	0	81	3	3	1	2	1	1	3	2	0	0
2	1	20	3	3	1	2	1	1	1	1	0	0
0	1	32	3	3	1	2	1	1	1	1	0	0
0	1	30	3	3	1	2	1	2	3	1	0	0
1	1	4	3	3	1	2	1	2	3	1	0	0
1	1	22	3	3	1	2	1	2	1	1	0	0
2	1	29	3	3	1	2	1	1	1	1	0	0
0	0	57	3	3	1	2	1	2	1	1	0	0
2	1	0	3	3	1	2	2	1	1	1	0	0
1	1	65	3	4	2	2	1	2	1	1	0	0
1	1	2	3	4	2	2	1	2	3	1	0	0
1	1	1	3	4	2	2	1	2	1	1	0	0
1	1	0	3	4	2	2	1	2	3	1	0	0
0	0	4	3	4	2	2	1	1	1	2	0	0
1	1	2	3	4	2	2	1	2	1	1	0	0
0	0	13	3	4	2	2	3	2	3	1	0	0
0	1	10	3	4	2	2	1	1	1	1	0	0
2	1	10	3	4	2	2	1	2	3	1	0	0
0	0	29	5	5	3	2	1	2	1	1	0	0
2	1	56	5	5	3	2	1	2	1	1	0	0
2	1	12	5	5	4	2	1	2	3	1	0	0
2	1	0	5	5	4	2	2	1	1	1	0	0
1	1	1	5	5	4	2	1	1	3	1	0	0
2	0	11	5	5	4	2	1	1	1	1	0	0
1	1	0	5	5	4	2	1	2	1	1	0	0
0	1	30	3	3	1	2	1	1	1	1	0	0
2	1	2	3	3	1	2	1	1	1	1	0	0
2	0	18	3	3	1	2	1	2	3	2	0	0
1	1	25	3	3	1	2	1	2	3	1	0	0
2	1	55	3	3	1	2	1	2	1	1	0	0
1	1	22	3	3	1	2	1	2	1	2	0	0
2	1	22	3	3	1	2	1	2	1	1	0	0
0	0	6	3	3	1	2	1	2	1	1	0	0
2	1	16	3	3	1	2	1	1	1	2	0	0
2	1	4	3	3	1	2	1	2	1	1	0	0
1	1	9	3	3	1	2	1	2	1	1	0	0
2	1	7	3	3	1	2	1	2	1	1	0	0
2	1	19	3	4	2	2	1	2	1	1	0	0
0	0	61	3	4	2	2	1	1	3	1	0	0
2	1	44	3	4	2	2	1	2	3	1	0	0
2	1	0	3	4	2	2	1	1	1	1	0	0
1	1	14	3	4	2	2	1	2	3	1	0	0
2	1	0	3	4	2	2	1	1	1	2	0	0
0	0	23	5	5	3	2	1	2	1	1	0	0
0	1	18	5	5	4	2	1	1	1	1	0	0
1	1	0	5	5	4	2	1	1	1	1	0	0
0	1	54	5	5	4	2	1	1	1	1	0	0
1	1	4	3	3	1	2	1	2	1	1	0	0
2	1	17	3	3	1	2	1	2	1	1	0	0
2	1	36	3	3	1	2	1	1	1	1	0	0
1	1	0	3	3	1	2	3	1	3	1	0	0
2	0	27	3	3	1	2	1	2	1	1	0	0
2	0	72	3	3	1	2	1	2	1	1	0	0
2	1	2	3	3	1	2	2	2	1	1	0	0
0	0	14	3	3	1	2	1	2	3	1	0	0
2	1	21	3	3	1	2	1	2	3	1	0	0
0	0	50	3	4	2	2	1	1	1	1	0	0
1	1	0	3	4	2	2	3	2	1	1	0	0
0	1	15	5	5	4	2	1	2	3	1	0	0
0	0	35	5	5	4	2	1	1	1	2	0	0
2	1	8	5	5	4	2	1	1	1	1	0	0
2	1	15	3	3	1	2	1	1	1	1	0	0
2	1	25	3	3	1	2	1	2	5	1	0	0
1	1	14	3	3	1	2	1	2	1	1	0	0
1	1	5	3	3	1	2	1	1	3	1	0	0
1	1	33	3	3	1	2	1	2	1	1	0	0
1	1	8	3	3	1	2	1	1	1	1	0	0
2	1	0	3	3	1	2	1	1	1	1	0	0
1	1	0	3	3	1	2	1	1	1	1	0	0
1	1	0	3	3	1	2	2	2	1	1	0	0
2	1	22	3	3	1	2	1	2	1	1	0	0
2	1	4	3	3	1	2	1	1	3	1	0	0
2	1	0	3	4	2	2	1	1	1	1	0	0
2	0	60	3	4	2	2	1	2	3	1	0	0
0	0	28	3	4	2	2	1	2	3	1	0	0
0	1	0	3	4	2	2	1	1	1	1	0	0
0	1	8	5	5	4	2	1	2	1	1	0	0
2	1	26	5	5	4	2	1	1	1	1	0	0
0	0	50	3	3	1	2	3	1	3	1	0	0
1	1	16	3	3	1	2	1	2	1	2	0	0
0	0	36	3	3	1	2	3	2	1	1	0	0
0	1	28	3	3	1	2	1	2	1	1	0	0
2	1	10	3	3	1	2	1	2	1	1	0	0
1	1	0	3	4	2	2	3	2	1	1	0	0
1	1	0	3	4	2	2	1	2	1	1	0	0
1	1	18	5	5	3	2	1	2	1	1	0	0
0	1	0	5	5	3	2	3	2	1	1	0	0
0	0	15	5	5	5	2	1	1	1	1	0	0
2	0	78	5	5	4	2	1	2	1	1	0	0
0	0	27	5	5	4	2	1	1	1	1	0	1
2	0	42	5	5	4	2	1	2	3	1	0	0
1	1	0	3	3	1	2	1	2	3	1	0	0
1	1	0	3	3	1	2	3	2	3	1	0	0
1	1	0	3	3	1	2	1	2	1	1	0	0
1	1	15	3	3	1	2	1	2	1	1	0	0
2	1	19	3	3	1	2	1	2	3	2	0	0
2	1	8	3	4	2	2	1	2	1	1	0	0
1	1	0	3	4	2	2	1	2	1	1	0	0
2	1	0	3	4	2	2	1	2	3	1	0	0
2	1	0	3	4	2	2	1	2	3	1	0	0
2	1	57	5	5	3	2	1	2	1	1	0	0
2	1	12	5	5	4	2	1	2	1	1	0	0
2	1	0	3	3	1	2	1	1	1	1	0	0
2	1	0	3	3	1	2	1	1	1	1	0	0
2	1	70	3	3	1	2	1	2	1	1	0	0
1	1	1	3	3	1	2	1	2	1	1	0	0
0	0	22	3	4	2	2	3	2	1	1	0	0
1	1	39	3	4	2	2	1	1	1	1	0	0
1	1	0	3	4	2	2	1	2	3	1	0	0
1	1	1	3	3	1	2	1	2	3	1	0	0
1	1	2	3	4	2	2	1	1	1	1	0	0
1	1	0	3	4	2	2	1	2	3	1	0	0
1	1	1	3	3	1	2	1	2	1	1	0	0
1	1	0	3	4	2	2	3	2	3	1	0	0
1	1	26	3	4	2	2	1	1	1	1	0	0
1	1	5	3	4	2	2	1	2	3	1	0	0
1	1	11	3	3	1	2	1	2	1	1	0	0
2	1	9	3	3	1	2	1	2	1	1	0	0
0	0	14	3	4	2	2	1	2	1	1	0	0
2	1	24	3	3	1	2	1	2	3	1	0	0
2	0	64	3	3	1	2	1	2	1	1	0	0
2	1	57	5	5	4	2	1	2	1	1	0	0
1	1	0	3	3	1	2	1	2	1	1	0	0
0	0	16	3	4	2	1	1	2	1	1	1	1
1	1	9	3	3	1	1	3	2	3	2	1	1
0	0	77	5	5	4	1	1	1	1	2	1	1
0	0	62	3	4	2	1	2	1	1	1	1	1
0	0	79	5	5	4	1	2	1	1	1	1	1
0	0	29	3	3	1	1	3	1	1	1	1	0
0	0	61	3	3	1	1	3	2	1	1	1	1
1	1	17	3	3	1	1	3	2	1	1	1	1
2	0	22	5	5	4	1	1	1	1	1	1	1
0	0	57	5	5	4	1	1	1	1	1	1	1
1	1	23	3	3	1	1	1	1	1	1	1	1
0	0	15	3	3	1	1	1	2	1	1	1	1
0	0	74	3	4	2	1	1	2	1	1	1	0
0	0	62	3	4	2	1	3	2	1	1	1	1
0	0	7	3	3	1	1	1	2	3	1	1	1
0	0	17	3	4	2	1	1	1	1	1	1	1
0	0	7	3	4	2	1	1	1	1	1	1	1
0	0	68	5	5	3	1	1	2	1	1	1	1
0	0	28	5	5	4	1	1	2	1	1	1	1
0	0	31	3	3	1	1	1	1	3	2	1	1
0	0	69	3	4	2	1	1	1	1	1	1	1
0	0	45	5	5	3	1	1	1	1	1	1	0
0	0	30	5	5	3	1	1	2	5	1	1	1
2	0	19	5	5	3	1	1	1	1	1	1	1
0	0	81	5	5	4	1	1	1	1	1	1	1
0	0	58	5	5	4	1	2	2	1	1	1	1
1	1	28	5	5	4	1	1	1	3	1	1	1
0	0	18	3	3	1	1	1	2	1	2	1	1
0	0	17	3	3	1	1	1	1	3	1	1	1
0	0	33	3	4	2	1	1	1	1	1	1	0
0	0	16	3	4	2	1	1	1	1	2	1	1
1	1	16	3	4	2	1	1	2	1	1	1	1
2	0	56	5	5	5	1	1	1	1	1	1	1
2	0	75	3	3	1	1	1	1	1	1	1	0
0	0	35	3	3	1	1	1	1	1	1	1	0
0	0	71	3	3	1	1	3	2	1	1	1	1
1	1	20	3	3	1	1	2	2	1	1	1	1
0	0	51	3	4	2	1	1	1	1	1	1	0
0	0	66	3	4	2	1	1	1	3	1	1	1
0	0	19	5	5	4	1	1	2	3	1	1	1
0	0	27	5	5	4	1	1	2	1	1	1	1
2	0	37	5	5	4	1	1	1	1	1	1	1
2	0	28	3	3	1	1	1	1	1	1	1	1
0	0	41	3	3	1	1	1	1	1	2	1	1
0	0	51	3	3	1	1	1	1	3	1	1	1
1	1	22	3	3	1	1	2	2	1	1	1	0
1	1	18	3	3	1	1	1	1	3	1	1	1
0	0	37	3	4	2	1	1	2	1	1	1	0
0	0	23	3	4	2	1	1	2	3	1	1	0
0	0	64	3	4	2	1	1	2	1	1	1	1
0	0	41	3	4	2	1	1	1	1	1	1	1
0	0	13	3	4	2	1	1	2	1	2	1	1
0	0	15	5	5	4	1	1	2	1	1	1	1
0	0	58	5	5	4	1	1	2	1	1	1	0
0	0	23	3	3	1	1	1	2	1	1	1	1
0	0	11	3	3	1	1	1	1	1	1	1	1
0	0	65	3	3	1	1	1	1	1	2	1	1
0	0	53	3	4	2	1	3	2	1	1	1	1
1	1	19	3	4	2	1	1	1	3	1	1	0
0	0	67	3	4	2	1	1	1	1	1	1	0
0	0	63	3	4	2	1	1	1	1	1	1	1
0	0	78	5	5	3	1	1	1	1	1	1	1
0	0	54	5	5	3	1	1	2	1	1	1	1
0	0	35	5	5	4	1	3	1	1	1	1	1
0	0	34	5	5	4	1	1	1	1	1	1	1
0	0	65	3	3	1	1	1	1	3	1	1	1
0	0	36	3	3	1	1	1	1	1	2	1	1
0	1	2	3	3	1	1	1	1	3	1	1	1
0	0	14	3	4	2	1	1	2	1	1	1	1
0	0	60	3	4	2	1	1	1	3	1	1	1
0	0	36	3	4	2	1	1	1	1	1	1	1
0	0	20	3	4	2	1	3	1	3	1	1	1
2	1	28	3	4	2	1	1	1	1	1	1	1
0	0	70	3	4	2	1	1	1	1	1	1	0
1	1	47	5	5	4	1	1	1	3	1	1	1
0	0	34	5	5	4	1	1	1	1	1	1	1
0	0	74	5	5	4	1	1	1	1	1	1	1
0	0	26	5	5	4	1	1	1	1	1	1	1
0	0	51	5	5	4	1	2	1	1	1	1	1
0	0	80	5	5	4	1	1	1	5	2	1	1
0	0	73	5	5	4	1	1	1	1	1	1	1
0	0	73	5	5	4	1	2	1	1	1	1	1
0	0	16	5	5	4	1	1	2	1	1	1	0
0	0	48	3	3	1	1	1	2	3	1	1	1
0	0	41	3	3	1	1	1	2	1	1	1	1
0	0	49	3	3	1	1	2	1	1	2	1	1
0	0	72	3	4	2	1	1	2	5	1	1	1
0	0	43	3	4	2	1	3	1	1	1	1	0
0	0	18	3	4	2	1	1	1	1	1	1	1
1	1	14	3	4	2	1	2	1	3	1	1	1
2	1	47	5	5	3	1	1	1	1	1	1	1
0	0	39	5	5	3	1	1	2	1	1	1	1
0	0	26	5	5	4	1	1	2	1	2	1	0
0	0	37	5	5	4	1	1	1	1	1	1	0
2	0	37	5	5	4	1	1	1	1	1	1	1
0	0	66	5	5	4	1	1	2	1	1	1	1
0	0	6	3	3	1	1	1	1	1	1	1	1
1	1	32	3	3	1	1	1	1	1	1	1	1
0	1	19	3	3	1	1	1	1	3	1	1	1
0	0	34	3	4	2	1	1	1	1	1	1	1
0	0	74	3	4	2	1	1	1	3	2	1	1
0	0	30	3	4	2	1	1	2	1	2	1	1
0	0	76	5	5	3	1	1	2	1	1	1	1
0	0	25	5	5	3	1	1	2	1	1	1	1
2	0	44	5	5	3	1	1	2	1	1	1	1
0	0	32	5	5	3	1	1	2	1	2	1	1
2	0	22	5	5	4	1	2	1	3	1	1	1
0	0	27	5	5	4	1	1	2	1	1	1	1
2	1	10	5	5	4	1	1	1	1	1	1	0
0	0	64	5	5	4	1	1	1	1	1	1	1
0	0	58	3	3	1	1	1	1	3	1	1	1
0	0	17	3	3	1	1	1	2	1	1	1	0
1	1	35	3	4	2	1	3	2	3	1	1	0
0	0	27	3	4	2	1	2	1	3	1	1	0
0	0	77	3	4	2	1	2	1	1	1	1	1
0	0	7	3	4	2	1	1	1	1	1	1	1
2	0	7	3	4	2	1	1	1	1	2	1	1
0	0	45	3	4	2	1	2	1	1	1	1	1
0	0	74	5	5	3	1	1	2	1	1	1	1
0	0	28	5	5	3	1	3	1	1	1	1	1
2	0	72	5	5	3	1	1	1	1	1	1	1
0	0	43	5	5	4	1	1	2	1	1	1	1
2	0	16	5	5	4	1	2	1	1	1	1	1
0	0	15	5	5	4	1	1	1	1	1	1	1
0	0	69	5	5	4	1	1	2	1	1	1	0
0	0	41	3	3	1	1	3	1	3	1	1	1
0	0	29	3	3	1	1	1	1	1	1	1	0
0	0	30	3	3	1	1	1	1	1	1	1	0
0	0	64	3	3	1	1	3	2	1	1	1	1
0	0	55	3	3	1	1	1	1	1	1	1	1
0	0	15	3	3	1	1	1	1	1	2	1	1
0	0	14	3	3	1	1	1	2	1	1	1	1
0	0	60	3	3	1	1	2	2	1	1	1	1
0	0	6	3	4	2	1	1	1	1	2	1	1
0	0	28	3	4	2	1	1	1	1	1	1	1
0	0	17	3	4	2	1	1	2	3	1	1	1
0	0	10	3	4	2	1	1	1	3	1	1	1
0	0	14	3	4	2	1	3	1	1	1	1	0
0	0	40	3	4	2	1	1	1	3	1	1	1
0	0	54	5	5	3	1	1	1	1	1	1	0
2	0	81	5	5	3	1	1	1	1	1	1	1
0	0	35	5	5	4	1	1	2	1	1	1	1
1	1	18	5	5	4	1	1	1	1	1	1	0
0	0	5	5	5	4	1	2	2	1	1	1	1
0	0	15	5	5	4	1	1	2	3	1	1	1
0	0	65	5	5	4	1	1	1	3	1	1	1
0	0	40	3	3	1	1	1	2	1	1	1	1
0	0	45	3	3	1	1	3	1	1	1	1	1
1	1	68	3	3	1	1	1	2	1	1	1	0
0	0	0	3	3	1	1	1	1	1	1	1	0
0	0	74	3	3	1	1	2	1	3	1	1	1
0	0	19	3	4	2	1	1	1	3	1	1	1
0	0	81	3	4	2	1	1	1	3	1	1	1
0	0	15	3	4	2	1	1	2	1	2	1	1
0	0	55	3	4	2	1	1	2	1	1	1	0
0	0	41	5	5	3	1	2	2	1	1	1	1
0	0	28	5	5	3	1	2	2	1	1	1	1
0	0	80	5	5	3	1	1	2	1	1	1	1
1	1	55	5	5	5	1	1	2	1	1	1	1
0	0	39	5	5	4	1	2	2	1	1	1	1
0	0	71	5	5	4	1	1	1	1	2	1	0
0	0	60	5	5	4	1	3	2	1	1	1	1
0	0	11	5	5	4	1	1	1	1	1	1	1
0	0	64	5	5	4	1	1	1	1	2	1	1
1	1	27	3	3	1	1	1	2	3	2	1	1
0	0	38	3	3	1	1	1	2	1	1	1	0
0	0	20	3	3	1	1	2	1	1	1	1	1
0	0	4	3	4	2	1	1	1	1	2	1	1
0	0	17	3	4	2	1	1	1	5	1	1	0
0	0	54	3	4	2	1	2	1	3	1	1	1
0	0	11	3	4	2	1	1	2	1	2	1	1
0	0	44	3	4	2	1	1	2	1	1	1	1
0	0	12	5	5	3	1	3	1	1	1	1	1
0	0	21	5	5	5	1	1	2	1	1	1	1
0	0	77	5	5	4	1	3	2	1	1	1	1
0	0	59	5	5	4	1	1	1	1	1	1	1
0	0	39	5	5	4	1	2	2	1	1	1	0
0	0	44	3	3	1	1	2	2	3	1	1	0
2	0	70	3	3	1	1	1	1	1	1	1	0
0	0	51	3	3	1	1	1	1	1	1	1	1
0	0	40	3	3	1	1	1	1	1	1	1	0
0	0	73	3	3	1	1	1	1	3	2	1	0
0	0	80	3	3	1	1	1	1	1	1	1	1
0	0	49	3	3	1	1	2	2	1	1	1	0
0	0	26	3	4	2	1	1	1	1	1	1	1
0	0	48	3	4	2	1	1	1	1	2	1	1
0	0	66	3	4	2	1	2	2	1	1	1	1
0	0	58	3	4	2	1	1	2	1	1	1	1
0	0	27	3	4	2	1	2	1	3	1	1	1
0	0	16	3	4	2	1	1	2	3	1	1	0
1	1	21	3	4	2	1	1	1	1	1	1	1
0	0	12	3	4	2	1	1	1	1	1	1	1
0	0	61	5	5	3	1	3	1	1	1	1	1
0	0	31	5	5	3	1	3	1	1	1	1	1
0	0	27	5	5	3	1	1	2	1	1	1	1
0	0	57	5	5	3	1	1	2	5	1	1	1
0	0	37	5	5	3	1	1	2	1	1	1	0
0	0	15	5	5	3	1	2	2	1	1	1	1
0	0	72	5	5	5	1	3	2	1	1	1	1
0	0	58	5	5	4	1	1	1	1	1	1	1
0	0	27	5	5	4	1	1	1	1	1	1	1
0	0	13	5	5	4	1	1	2	1	1	1	1
0	0	53	5	5	4	1	2	2	1	1	1	1
0	0	49	5	5	4	1	1	2	1	1	1	1
0	0	28	5	5	4	1	1	1	1	1	1	1
1	1	52	5	5	4	1	2	1	3	1	1	1
0	0	52	5	5	4	1	1	1	1	1	1	1
0	0	12	5	5	4	1	1	2	1	1	1	1
0	0	60	3	3	1	1	1	1	1	1	1	0
0	0	46	3	3	1	1	1	1	3	2	1	0
0	0	42	3	3	1	1	1	1	1	2	1	0
1	1	38	3	3	1	1	1	2	1	1	1	1
0	0	26	3	3	1	1	1	2	1	1	1	1
0	0	45	3	3	1	1	2	2	1	1	1	0
0	0	33	3	3	1	1	1	1	1	1	1	1
0	0	16	3	4	2	1	3	1	1	1	1	1
2	1	18	3	4	2	1	1	1	3	1	1	1
2	0	14	3	4	2	1	1	1	1	1	1	1
0	0	76	3	4	2	1	1	1	1	1	1	0
0	0	56	3	4	2	1	1	2	1	1	1	1
0	0	16	3	4	2	1	1	1	5	2	1	0
1	1	52	3	4	2	1	2	2	1	1	1	0
0	0	73	5	5	3	1	1	2	1	1	1	1
0	0	44	5	5	3	1	1	2	1	1	1	1
2	0	56	5	5	3	1	1	1	1	1	1	1
2	0	28	5	5	3	1	1	1	1	1	1	0
0	0	75	5	5	4	1	1	2	1	1	1	1
0	0	39	5	5	4	1	2	2	1	1	1	1
0	1	17	5	5	4	1	1	2	1	1	1	0
0	0	15	5	5	4	1	1	1	3	1	1	1
0	0	28	5	5	4	1	1	2	1	1	1	1
0	0	68	5	5	4	1	2	2	1	1	1	1
0	0	54	5	5	4	1	1	2	3	1	1	1
0	0	28	5	5	4	1	1	2	1	1	1	1
0	0	20	5	5	4	1	1	2	1	1	1	0
1	1	65	5	5	4	1	3	2	1	1	1	1
0	0	79	5	5	4	1	3	1	1	1	1	1
1	1	49	5	5	4	1	1	1	1	1	1	1
0	0	27	3	3	1	1	2	1	1	1	1	1
0	0	73	3	3	1	1	3	1	3	1	1	1
0	0	66	3	3	1	1	1	1	1	1	1	1
0	0	12	3	3	1	1	3	2	1	2	1	1
0	0	38	3	3	1	1	1	2	1	2	1	1
0	0	80	3	3	1	1	1	2	3	1	1	0
0	0	81	3	3	1	1	1	1	3	1	1	1
0	0	41	3	3	1	1	2	2	1	1	1	1
0	0	17	3	3	1	1	1	1	1	1	1	1
1	1	24	3	4	2	1	1	1	1	1	1	0
0	0	28	3	4	2	1	1	1	1	1	1	1
0	0	38	3	4	2	1	1	1	1	1	1	1
0	0	19	3	4	2	1	1	1	3	1	1	1
0	0	59	3	4	2	1	1	2	1	2	1	0
0	0	54	3	4	2	1	1	2	3	1	1	1
0	0	30	5	5	3	1	3	2	1	1	1	1
0	0	80	5	5	3	1	1	1	3	1	1	1
2	0	40	5	5	3	1	1	2	1	1	1	1
0	0	66	5	5	3	1	1	2	1	1	1	1
0	0	31	5	5	4	1	3	2	1	1	1	1
0	0	35	5	5	4	1	3	2	1	1	1	1
0	0	21	5	5	4	1	2	2	1	2	1	1
1	1	22	5	5	4	1	2	1	1	1	1	1
0	0	24	5	5	4	1	1	1	1	1	1	1
0	0	41	5	5	4	1	1	2	1	1	1	1
0	0	36	5	5	4	1	3	2	1	1	1	1
0	0	28	5	5	4	1	1	1	1	1	1	1
2	0	13	5	5	4	1	3	2	3	1	1	1
2	0	58	5	5	4	1	1	1	1	1	1	1
0	0	59	5	5	4	1	3	2	1	1	1	1
0	0	64	5	5	4	1	1	1	1	1	1	0
0	0	67	5	5	4	1	2	1	1	1	1	1
0	0	51	5	5	4	1	1	2	1	1	1	0
0	0	67	3	3	1	1	1	1	1	1	1	1
0	0	38	3	3	1	1	1	1	3	2	1	1
0	0	21	3	3	1	1	1	2	1	1	1	1
0	0	44	3	3	1	1	1	1	1	1	1	0
0	0	26	3	3	1	1	1	1	5	1	1	1
0	0	1	3	3	1	1	1	1	1	1	1	0
0	0	28	3	3	1	1	1	1	1	1	1	0
2	0	26	3	3	1	1	1	2	1	1	1	0
0	0	59	3	3	1	1	1	1	3	1	1	0
1	1	45	3	3	1	1	2	1	1	1	1	1
0	0	25	3	3	1	1	1	1	1	1	1	1
0	0	22	3	3	1	1	1	2	1	1	1	1
0	0	16	3	3	1	1	2	2	1	2	1	1
0	0	26	3	3	1	1	1	2	1	1	1	1
0	0	74	3	3	1	1	1	1	1	1	1	1
0	0	12	3	3	1	1	1	1	1	2	1	0
0	0	76	3	4	2	1	1	1	1	1	1	1
0	0	12	3	4	2	1	1	1	1	1	1	1
0	0	59	3	4	2	1	2	2	1	1	1	1
0	0	77	3	4	2	1	3	1	3	1	1	1
1	1	11	3	4	2	1	2	2	3	2	1	0
0	0	44	3	4	2	1	1	2	1	1	1	1
0	0	65	3	4	2	1	1	1	1	1	1	1
0	0	15	3	4	2	1	1	1	1	1	1	1
0	0	74	3	4	2	1	1	1	1	1	1	0
0	0	17	3	4	2	1	2	2	3	1	1	1
0	0	26	5	5	3	1	1	1	1	1	1	1
0	0	62	5	5	3	1	1	2	3	1	1	1
2	0	52	5	5	3	1	2	2	1	1	1	0
0	0	52	5	5	3	1	1	1	5	2	1	1
2	0	45	5	5	3	1	1	2	5	1	1	1
0	0	54	5	5	3	1	2	2	1	1	1	1
0	0	41	5	5	3	1	1	2	1	1	1	1
0	0	45	5	5	5	1	1	2	1	1	1	0
0	0	31	5	5	4	1	2	2	1	1	1	1
0	0	25	5	5	4	1	2	2	1	1	1	1
2	0	80	5	5	4	1	3	2	1	1	1	1
0	0	20	5	5	4	1	1	2	1	1	1	0
0	0	21	5	5	4	1	1	1	3	1	1	1
0	0	30	5	5	4	1	2	1	1	1	1	1
0	0	35	5	5	4	1	1	2	1	1	1	1
2	1	21	5	5	4	1	3	1	1	1	1	1
0	0	65	5	5	4	1	2	2	1	1	1	1
0	0	70	5	5	4	1	1	2	1	1	1	0
0	0	51	3	3	1	1	1	2	3	1	1	1
0	0	72	3	3	1	1	2	2	1	1	1	1
0	0	42	3	3	1	1	1	1	1	1	1	1
0	0	59	3	3	1	1	3	1	3	1	1	1
0	0	14	3	3	1	1	1	1	1	1	1	0
0	0	18	3	3	1	1	1	2	1	1	1	0
0	0	37	3	3	1	1	1	2	1	1	1	1
0	0	22	3	3	1	1	1	1	3	2	1	1
0	0	20	3	3	1	1	1	1	1	1	1	1
0	0	71	3	3	1	1	1	2	1	1	1	1
0	0	36	3	3	1	1	2	1	1	2	1	1
0	0	25	3	3	1	1	2	2	1	1	1	1
0	0	39	3	4	2	1	1	2	1	1	1	1
0	0	21	3	4	2	1	1	1	3	1	1	1
0	0	14	3	4	2	1	1	1	1	1	1	1
0	0	58	3	4	2	1	3	1	3	1	1	1
0	0	50	3	4	2	1	1	1	1	2	1	1
0	0	33	3	4	2	1	1	2	1	1	1	1
1	1	13	3	4	2	1	2	2	1	1	1	1
0	0	54	3	4	2	1	1	1	1	1	1	1
0	0	38	3	4	2	1	1	1	1	1	1	0
0	0	38	3	4	2	1	1	1	1	1	1	1
0	0	76	3	4	2	1	1	1	3	1	1	1
0	1	25	3	4	2	1	1	1	3	1	1	0
1	1	19	3	4	2	1	3	1	1	2	1	0
0	0	30	3	4	2	1	1	1	1	1	1	0
1	1	19	3	4	2	1	2	2	1	1	1	1
0	0	14	3	4	2	1	1	1	3	1	1	1
0	0	70	5	5	3	1	1	1	1	1	1	0
0	0	29	5	5	3	1	1	1	1	1	1	1
0	0	79	5	5	3	1	1	1	1	1	1	1
0	0	15	5	5	3	1	1	2	1	1	1	1
0	0	70	5	5	3	1	1	1	1	1	1	1
0	0	76	5	5	5	1	2	1	1	1	1	1
0	0	17	5	5	5	1	1	1	1	1	1	1
2	0	23	5	5	4	1	1	1	1	1	1	1
0	0	77	5	5	4	1	1	1	1	1	1	1
0	1	49	5	5	4	1	1	1	1	1	1	1
0	0	80	5	5	4	1	3	2	3	1	1	1
0	0	71	5	5	4	1	1	1	1	1	1	1
0	0	36	5	5	4	1	2	1	1	1	1	0
2	1	7	5	5	4	1	1	2	1	1	1	0
0	0	29	5	5	4	1	2	2	1	1	1	1
0	0	29	5	5	4	1	3	2	1	1	1	1
0	0	34	5	5	4	1	1	2	1	1	1	1
0	0	30	3	3	1	1	1	2	3	1	1	1
0	0	24	3	3	1	1	1	1	1	2	1	0
0	0	43	3	3	1	1	1	2	1	1	1	1
0	0	35	3	3	1	1	1	1	1	1	1	1
0	0	29	3	3	1	1	2	2	1	1	1	1
1	1	43	3	3	1	1	1	2	1	1	1	1
0	0	25	3	3	1	1	1	2	1	1	1	0
0	0	40	3	3	1	1	1	2	1	1	1	0
1	1	32	3	3	1	1	1	1	1	1	1	1
0	0	73	3	3	1	1	1	1	3	1	1	1
2	0	38	3	3	1	1	1	2	1	1	1	1
0	0	25	3	3	1	1	1	2	1	1	1	1
0	0	21	3	3	1	1	2	2	5	1	1	0
0	0	47	3	3	1	1	1	1	1	1	1	1
0	0	53	3	3	1	1	1	2	1	1	1	1
0	0	43	3	3	1	1	1	2	1	1	1	0
0	0	81	3	3	1	1	2	2	3	1	1	1
0	1	12	3	3	1	1	1	2	5	2	1	0
0	0	10	3	3	1	1	1	2	1	1	1	0
0	0	38	3	4	2	1	3	1	1	1	1	1
0	0	55	3	4	2	1	1	2	1	1	1	0
1	1	39	3	4	2	1	1	1	3	1	1	0
0	0	45	3	4	2	1	1	1	1	1	1	1
0	0	64	3	4	2	1	1	1	1	1	1	1
0	0	22	3	4	2	1	1	1	1	1	1	1
0	0	66	3	4	2	1	1	1	3	1	1	0
0	0	66	3	4	2	1	1	1	3	1	1	1
0	0	62	3	4	2	1	1	2	1	1	1	0
0	1	14	3	4	2	1	2	2	3	1	1	1
0	0	56	3	4	2	1	3	2	1	1	1	1
0	0	44	3	4	2	1	2	2	1	1	1	1
0	0	39	5	5	3	1	1	1	3	1	1	1
0	0	20	5	5	3	1	2	2	1	1	1	1
1	1	10	5	5	3	1	1	1	1	1	1	0
0	0	42	5	5	3	1	1	2	1	1	1	1
0	0	17	5	5	3	1	1	2	5	1	1	1
0	0	61	5	5	3	1	2	2	3	1	1	1
0	0	36	5	5	3	1	3	1	3	1	1	0
0	0	34	5	5	3	1	1	2	1	1	1	1
2	0	13	5	5	5	1	1	1	1	1	1	1
0	0	13	5	5	4	1	3	2	3	1	1	1
0	0	35	5	5	4	1	1	1	1	1	1	1
0	0	26	5	5	4	1	1	1	1	1	1	1
0	0	27	5	5	4	1	3	1	1	1	1	1
0	0	36	5	5	4	1	1	1	1	1	1	0
0	0	15	5	5	4	1	1	2	1	1	1	1
0	0	16	5	5	4	1	2	2	1	1	1	1
0	0	83	5	5	4	1	1	1	1	1	1	1
0	0	64	5	5	4	1	1	2	1	1	1	0
0	0	69	5	5	4	1	1	1	5	1	1	0
0	0	38	5	5	4	1	1	2	1	1	1	0
0	0	22	5	5	4	1	1	2	1	1	1	1
0	0	12	5	5	4	1	1	2	1	1	1	1
0	0	59	5	5	4	1	3	1	1	1	1	1
0	0	78	5	5	4	1	1	1	1	1	1	1
0	0	39	5	5	4	1	1	2	1	1	1	1
0	0	12	5	5	4	1	2	1	1	2	1	0
0	0	55	5	5	4	1	1	2	1	1	1	1
0	0	30	3	3	1	1	1	2	1	1	1	0
0	0	36	3	3	1	1	1	2	1	2	1	1
0	0	59	3	3	1	1	1	2	1	1	1	1
0	0	27	3	3	1	1	1	2	1	1	1	0
0	0	54	3	3	1	1	1	2	1	1	1	0
0	0	5	3	3	1	1	3	1	1	1	1	0
0	0	13	3	3	1	1	1	2	3	1	1	1
0	0	73	3	3	1	1	1	1	3	1	1	1
0	0	17	3	3	1	1	1	1	1	1	1	0
0	0	53	3	3	1	1	1	1	1	1	1	1
0	0	17	3	3	1	1	1	2	3	1	1	0
0	0	39	3	3	1	1	1	2	1	1	1	0
0	0	28	3	3	1	1	1	1	1	1	1	0
0	0	16	3	3	1	1	1	1	1	1	1	1
0	0	19	3	3	1	1	1	2	1	1	1	1
2	1	27	3	4	2	1	1	2	1	1	1	1
0	0	74	3	4	2	1	1	2	1	2	1	1
0	0	49	3	4	2	1	1	2	1	1	1	1
0	0	63	3	4	2	1	2	1	1	1	1	1
0	1	6	3	4	2	1	2	2	1	1	1	0
0	0	76	3	4	2	1	1	2	1	1	1	0
0	0	34	3	4	2	1	1	2	1	1	1	1
1	1	22	3	4	2	1	2	1	1	1	1	1
0	0	21	3	4	2	1	1	2	1	2	1	1
0	0	22	3	4	2	1	1	1	1	1	1	1
2	0	58	3	4	2	1	1	2	3	1	1	0
0	1	53	3	4	2	1	2	2	1	1	1	1
0	0	81	5	5	3	1	1	1	1	1	1	1
2	0	48	5	5	3	1	1	2	3	1	1	1
0	0	73	5	5	3	1	1	1	1	1	1	0
0	0	82	5	5	3	1	1	2	3	1	1	1
0	0	5	5	5	3	1	1	2	1	1	1	0
0	0	7	5	5	3	1	1	1	1	1	1	1
0	0	18	5	5	3	1	3	2	1	1	1	1
2	0	69	5	5	3	1	1	1	5	1	1	0
0	0	45	5	5	3	1	3	1	1	1	1	1
0	0	59	5	5	3	1	1	2	3	1	1	1
0	0	75	5	5	4	1	2	2	1	1	1	1
0	0	33	5	5	4	1	1	1	1	1	1	1
0	0	75	5	5	4	1	1	2	1	1	1	1
2	0	19	5	5	4	1	1	1	1	1	1	1
2	0	44	5	5	4	1	2	2	1	1	1	1
0	0	62	5	5	4	1	2	1	1	1	1	1
2	0	62	5	5	4	1	1	2	1	1	1	1
0	0	16	5	5	4	1	1	2	1	1	1	1
2	0	81	5	5	4	1	1	2	1	1	1	1
0	0	19	5	5	4	1	3	2	1	1	1	1
0	0	35	5	5	4	1	1	2	3	1	1	1
2	0	39	5	5	4	1	2	2	1	1	1	1
0	0	51	5	5	4	1	1	2	1	1	1	1
0	0	34	5	5	4	1	2	2	1	1	1	0
0	0	51	3	3	1	1	1	1	5	2	1	1
0	0	44	3	3	1	1	1	2	3	1	1	1
0	0	61	3	3	1	1	1	1	1	2	1	0
0	0	14	3	3	1	1	3	2	3	1	1	0
2	0	36	3	3	1	1	1	1	1	1	1	0
0	0	71	3	3	1	1	3	2	3	1	1	1
0	0	35	3	3	1	1	1	2	1	1	1	1
0	0	39	3	3	1	1	1	2	1	1	1	1
0	0	12	3	3	1	1	1	1	1	1	1	0
0	0	35	3	3	1	1	1	1	1	2	1	1
2	0	45	3	3	1	1	1	2	1	1	1	1
0	0	59	3	4	2	1	1	1	1	1	1	1
2	0	40	3	4	2	1	1	1	3	2	1	1
0	0	25	3	4	2	1	2	1	3	2	1	1
0	0	68	3	4	2	1	1	1	1	1	1	0
0	0	61	3	4	2	1	2	1	1	1	1	0
0	0	48	3	4	2	1	1	1	1	1	1	0
0	0	62	3	4	2	1	1	1	1	1	1	1
0	0	24	3	4	2	1	3	2	1	2	1	1
0	0	0	3	4	2	1	1	1	1	1	1	0
0	0	69	3	4	2	1	1	1	1	1	1	1
0	0	40	3	4	2	1	1	2	1	2	1	0
0	0	20	3	4	2	1	1	2	1	1	1	1
0	0	17	3	4	2	1	1	1	1	1	1	1
2	0	24	3	4	2	1	1	2	3	2	1	1
0	0	80	5	5	3	1	3	1	5	1	1	1
0	0	63	5	5	3	1	2	2	3	1	1	1
0	0	69	5	5	3	1	1	1	1	1	1	1
0	0	73	5	5	3	1	1	1	1	1	1	1
0	0	57	5	5	3	1	1	2	1	1	1	1
0	0	76	5	5	3	1	1	1	1	1	1	1
0	0	52	5	5	3	1	1	1	1	1	1	1
0	0	23	5	5	3	1	1	2	3	1	1	1
0	0	25	5	5	3	1	1	1	1	1	1	0
0	0	70	5	5	3	1	1	1	1	1	1	1
2	1	2	5	5	5	1	2	1	3	1	1	0
2	1	35	5	5	5	1	1	1	1	1	1	1
0	0	54	5	5	4	1	1	2	1	1	1	1
0	0	30	5	5	4	1	1	2	5	2	1	1
0	0	0	5	5	4	1	1	2	1	1	1	0
0	0	24	5	5	4	1	2	2	1	1	1	0
0	0	14	5	5	4	1	1	2	1	1	1	1
0	0	32	5	5	4	1	1	2	1	1	1	1
0	0	26	5	5	4	1	1	2	1	1	1	1
0	0	24	5	5	4	1	1	1	1	1	1	1
0	0	58	5	5	4	1	1	1	3	1	1	0
0	0	46	5	5	4	1	1	1	1	1	1	1
0	0	35	5	5	4	1	1	1	1	1	1	1
0	0	23	5	5	4	1	2	2	1	1	1	1
0	0	44	5	5	4	1	1	1	3	1	1	1
0	0	26	5	5	4	1	1	2	1	1	1	1
0	0	81	5	5	4	1	1	2	3	1	1	0
0	0	24	5	5	4	1	1	2	1	1	1	1
1	1	50	5	5	4	1	1	1	1	1	1	1
0	0	75	5	5	4	1	1	1	3	1	1	1
0	0	64	5	5	4	1	1	1	3	1	1	1
0	0	46	5	5	4	1	2	1	1	1	1	0
0	0	79	5	5	4	1	2	1	1	1	1	1
0	0	80	5	5	4	1	1	1	3	1	1	0
0	0	44	5	5	4	1	1	1	1	1	1	1
0	0	79	5	5	4	1	1	1	1	1	1	1
0	0	41	5	5	4	1	1	1	1	1	1	1
0	0	78	3	3	1	1	3	1	1	1	1	1
0	0	14	3	3	1	1	1	1	1	1	1	0
0	0	67	3	3	1	1	1	1	1	2	1	1
0	0	54	3	3	1	1	2	2	3	1	1	1
0	0	57	3	3	1	1	1	1	3	1	1	0
0	0	20	3	3	1	1	2	2	1	1	1	1
0	0	65	3	3	1	1	3	2	1	1	1	1
0	0	30	3	3	1	1	1	2	1	1	1	0
0	0	57	3	3	1	1	3	1	3	2	1	1
0	0	18	3	3	1	1	1	2	1	1	1	0
0	0	40	3	3	1	1	3	2	1	1	1	1
2	0	56	3	3	1	1	1	2	1	2	1	1
0	0	0	3	3	1	1	1	1	1	1	1	0
0	0	35	3	3	1	1	1	2	1	1	1	0
0	0	29	3	3	1	1	1	1	1	1	1	1
0	0	59	3	3	1	1	1	2	1	1	1	1
0	0	33	3	3	1	1	1	1	1	1	1	0
0	0	73	3	3	1	1	2	2	1	1	1	1
0	0	63	3	3	1	1	1	2	1	1	1	1
[truncated: 7,228 more rows]
